# Supplementary material for: Pandemic Influenza Infection Promotes Streptococcus pneumoniae Infiltration, Necrotic Damage, and Proteomic Remodeling in the Heart
Source: mBio. 2022 Jan 4;13(1):e03257-21. doi: 10.1128/mbio.03257-21 (PMC8725598; doi:10.1128/mbio.03257-21)
Supplement: DATA SET S1 [file mbio.03257-21-sd001.xlsx]

## Sheet: Sheet1
WTheart_1	WTheart_2	WTheart_3	WTheart_Flu_1	WTheart_Flu_2	WTheart_Flu_3	WTheart_Flu_4	WTheart_Flu_5	WTheart_Flu_6	WTheart_Flu_7	WTheart_Flu_8	WTheart_Spn_1	WTheart_Spn_2	WTheart_Spn_3	WTheart_Spn_4	WTheart_Spn+Flu_1	WTheart_Spn+Flu_2	WTheart_Spn+Flu_3	WTheart_Spn+Flu_4	WTheart_Spn+Flu_5	WTheart_Spn+Flu_6	C: ANOVA Significant	N: Peptides	N: Razor + unique peptides	N: Unique peptides	N: Sequence coverage [%]	N: Unique + razor sequence coverage [%]	N: Unique sequence coverage [%]	N: Mol. weight [kDa]	N: Q-value	N: Score	N: Intensity	N: MS/MS count	N: KOheart_Flu_1	N: KOheart_Flu_2	N: KOheart_Flu_3	N: KOheart_Flu_4	N: KOheart_Flu_5	N: KOheart_Flu_6	N: KOheart_Spn_1	N: KOheart_Spn_2	N: KOheart_Spn_3	N: KOheart_Spn_4	N: KOheart_Spn_5	N: KOheart_Spn_6	N: KOheart_Spn+Flu_1	N: KOheart_Spn+Flu_2	N: KOheart_Spn+Flu_3	N: KOheart_Spn+Flu_4	N: KOheart_Spn+Flu_5
25.2771	26.4097	25.6467	33.4129	33.3624	33.395	33.346	33.3616	33.3576	33.3221	33.3188	33.0757	32.7469	33.2891	33.293	32.747	32.858	32.9041	33.2642	32.8956	33.1618	+	1400	1400	1400	48.3	48.3	48.3	3906.4	0	323.31	3410900000000	61066	33.5055	33.3996	33.1025	33.115	33.168	33.1592	32.78	32.6056	33.1464	33.1319	33.0282	33.0186	32.9661	32.9142	33.0433	32.815	33.061
21.661	21.9625	22.7041	27.2926	27.3277	27.4114	27.2185	27.3427	27.1108	27.2311	27.1038	27.6763	27.7278	26.4799	25.7215	29.1517	29.1811	29.193	29.466	28.8063	28.8994	+	29	29	29	45.9	45.9	45.9	87.428	0	323.31	143690000000	1699	30.1726	30.0208	27.5168	27.7262	28.5474	28.3598	25.8975	26.0503	27.2903	27.3353	27.8088	28.0666	29.5358	29.2381	29.5942	29.5519	28.8014
22.2139	20.6939	22.0564	27.7662	28.0178	28.066	27.9679	27.7902	28.0834	28.0112	27.8887	27.6525	27.4031	26.6309	26.1927	27.13	27.1426	24.7301	25.3363	26.9364	26.5128	+	129	129	121	34.9	34.9	32.8	564.81	0	323.31	72504000000	2501	28.6582	28.5983	27.3319	27.4882	27.0021	26.5028	27.4959	27.2593	27.386	27.2431	27.6174	27.51	27.582	27.658	26.2962	26.3991	26.263
21.0404	19.699	20.7986	26.9267	26.905	27.1872	27.1588	27.1439	27.1652	26.9866	27.1798	26.391	25.3996	26.2709	25.8088	26.3453	25.3919	25.8397	25.3822	26.1014	26.5203	+	97	97	97	38.8	38.8	38.8	332.91	0	323.31	45714000000	1408	28.1182	27.8351	28.4637	27.8188	26.648	25.865	25.0347	25.135	27.6572	27.7253	27.9036	27.6557	25.9697	25.913	24.8458	26.0951	25.7362
23.7584	25.0866	23.357	25.5743	25.3189	25.4399	25.3962	25.4262	24.4035	24.1305	24.012	25.5304	25.7117	24.6623	22.99	27.1776	27.4829	26.8352	27.1495	26.5007	26.3789	+	18	18	18	32.5	32.5	32.5	73.101	0	231.95	26335000000	554	24.1102	25.2406	26.2815	26.2765	26.8346	27.273	25.4066	24.839	25.0914	25.5474	25.6486	26.095	27.2417	27.1401	27.052	26.4687	26.4743
28.1713	27.9017	27.6778	26.8206	26.7829	27.0253	26.7448	26.7498	26.6382	26.6802	26.6455	26.6543	27.1417	26.9827	26.2971	27.2852	27.292	26.5795	26.3421	26.9817	26.9628	+	17	17	17	79	79	79	24.87	0	323.31	51226000000	1198	25.733	25.0183	26.8931	26.5144	26.6422	26.5963	27.1404	27.3195	26.8736	26.7354	26.6481	26.4748	26.7764	26.9278	26.4555	26.489	26.4062
21.4842	23.2828	22.3146	19.3081	19.5018	18.1899	19.4454	19.1484	20.4838	20.2585	20.0404	25.872	26.0611	21.8541	21.3571	25.7185	25.8954	25.0835	25.9208	25.712	25.6384	+	2	1	1	6.9	4	4	31.052	0	10.869	10489000000	19	20.4909	24.4018	20.9999	25.2322	25.3322	20.6535	25.9696	25.6274	21.3133	20.549	25.1929	25.3033	25.4496	25.406	20.9171	22.6939	21.8681
25.6719	26.1654	25.9419	27.4648	27.4499	27.6276	27.726	27.2209	27.0008	26.9851	27.1174	26.453	26.0597	27.4554	27.2247	26.1496	25.9983	26.7667	26.604	26.8642	27.0081	+	6	6	6	49.7	49.7	49.7	17.444	0	323.31	39852000000	587	26.9016	26.515	27.3386	26.6305	26.775	26.9935	26.0199	26.0842	27.6917	27.5575	27.2009	26.5949	26.6506	26.1445	26.8347	26.9428	26.6734
27.4417	28.0284	28.0456	28.8491	28.7251	28.7219	28.7741	28.7856	28.8412	28.7812	28.7438	28.4481	28.3768	28.4883	28.5034	28.1924	28.0104	28.5521	28.4398	28.3971	28.4114	+	14	14	14	42.4	42.4	42.4	48.176	0	323.31	152850000000	2897	29.489	28.8954	28.3054	28.4626	28.3444	28.3117	28.7446	28.8403	28.4583	28.5326	28.5653	28.6247	28.3716	28.5403	28.3863	28.3558	28.662
24.4866	25.2943	23.5846	27.846	27.776	27.9537	27.8081	27.8818	27.927	28.021	27.8362	27.9371	27.643	27.6239	28.1236	27.6136	27.7301	27.9482	28.0301	28.0281	27.9869	+	17	17	17	67.2	67.2	67.2	33.296	0	323.31	88281000000	1348	28.263	27.8209	27.8018	27.7189	27.9134	27.9804	27.5826	27.5323	27.7896	27.5861	27.8711	27.7336	27.7002	27.4629	27.819	27.4533	27.7699
29.0031	29.0119	28.8709	27.9874	28.2268	28.2817	28.0938	28.1779	28.3265	28.1331	28.0532	28.3699	28.6724	28.2354	27.8664	28.1091	28.3493	27.6885	28.1428	28.0851	28.1865	+	18	18	18	64.5	64.5	64.5	36.118	0	323.31	117860000000	2590	26.1702	26.7615	28.4343	28.1686	27.9247	28.1265	28.2353	28.4293	27.9597	28.0983	28.4926	28.0715	28.0716	28.0047	28.5095	28.468	28.2559
20.9877	20.9536	21.7155	24.5967	25.017	25.5681	25.2273	25.0219	24.7727	25.3097	25.2287	23.9483	23.8788	24.1043	23.1978	23.5812	22.8365	22.7654	23.1785	23.3047	21.8862	+	1	1	1	14.3	14.3	14.3	8.1384	0	31.45	8316300000	266	25.5563	23.9295	23.6158	22.6378	23.0243	23.658	24.1205	23.8192	24.2786	24.0242	23.8062	22.9862	23.8217	23.9677	23.287	23.2343	23.5798
22.8236	26.5514	24.7785	26.664	26.7433	27.0072	27.1301	26.7487	26.9718	26.9936	26.955	26.7933	26.4922	26.4424	26.3379	26.165	26.3671	26.2678	26.4853	25.5556	26.213	+	18	18	18	48	48	48	43.953	0	323.31	42010000000	960	27.1624	26.4766	27.1824	26.4681	25.8831	26.4546	26.604	27.257	26.7935	27.0285	26.6377	26.1406	26.7296	26.6019	26.1054	26.1947	25.7025
27.316	28.5454	28.7833	31.9571	31.8795	31.9955	31.8866	31.8649	31.8298	31.905	31.8094	31.7264	31.4488	31.6043	31.7513	31.1965	31.1165	31.2263	31.431	31.6027	31.4723	+	53	53	37	52	52	37.5	114.86	0	323.31	1183800000000	13385	32.0798	31.8699	31.6003	31.4795	31.4377	31.4089	31.5986	31.5342	31.6584	31.6105	31.7433	31.7097	31.4638	31.2973	31.5821	31.3256	31.4658
21.6104	28.2965	28.0766	19.0537	20.499	19.9272	18.6893	17.9688	19.7996	18.4083	19.724	19.3855	20.6158	20.2346	20.1187	20.9635	21.3729	20.3703	24.1146	18.5974	27.2089	+	6	6	6	28	28	28	28.532	0	29.828	4719700000	20	19.3293	22.5102	20.6583	19.4106	20.0636	23.7914	26.8121	19.166	19.7946	18.9853	20.4049	18.8441	20.3162	21.2786	21.1445	21.0329	20.8499
22.4818	21.5292	20.4046	25.2982	26.0549	26.1701	25.8965	26.0766	26.2089	26.2738	26.008	26.1691	25.9247	27.9324	27.6759	26.2714	26.5611	27.1252	27.1317	27.5691	27.8604	+	16	16	16	64.2	64.2	64.2	32.072	0	323.31	39390000000	758	25.8259	26.0084	27.7864	27.7266	27.8324	27.3487	26.4342	26.0147	27.881	27.7868	27.9058	27.9688	25.5785	26.2439	27.4865	27.8917	27.1362
26.7844	28.0582	29.4361	31.4891	31.5184	31.3805	31.3564	31.3891	31.3891	31.4503	31.406	31.5913	31.4738	31.5452	31.4921	31.1417	31.0042	31.273	31.6013	31.5538	31.2965	+	85	85	84	67.9	67.9	67.3	140.63	0	323.31	1000800000000	11565	31.4597	31.3804	31.5325	31.3689	31.4536	31.4178	31.3237	31.1948	31.4943	31.5092	31.2688	31.2405	31.3595	31.2874	31.4715	31.3372	31.5248
21.1302	21.5429	21.8832	19.8482	20.5087	18.8111	19.9546	18.2285	19.9277	18.8796	18.1105	23.3589	23.1046	22.2314	20.6598	22.1336	21.4042	20.3154	20.7012	20.9408	20.8034	+	6	6	6	19.4	19.4	19.4	46.596	0	19.874	1454000000	31	23.2102	23.9122	20.4815	19.6885	21.0914	21.964	20.4387	19.3501	20.9811	20.5734	20.7831	19.0549	24.4374	24.1817	20.2715	21.6536	22.3683
22.8978	20.3364	21.4542	26.1421	26.4161	26.3345	26.3037	26.4853	26.4495	26.5295	26.2689	26.2265	26.026	25.5476	24.2165	26.9935	26.8435	25.4643	24.4791	25.3892	26.0577	+	10	10	10	71.5	71.5	71.5	29.758	0	323.31	33459000000	773	27.1858	27.3911	25.8961	25.9854	25.6658	24.9744	26.7259	26.3435	25.9588	25.8668	26.5818	26.3402	26.3531	26.7722	24.5092	24.7081	25.1979
20.6106	21.7584	22.8238	23.8304	23.7109	23.7087	24.1752	23.969	24.0245	23.5819	23.4715	24.29	23.9353	22.6302	21.1376	23.9238	23.7884	25.689	25.9001	25.0446	24.5789	+	17	17	17	32.1	32.1	32.1	139.41	0	76.606	7699400000	174	23.6227	24.129	24.6386	26.8143	26.3279	25.979	23.4347	20.9719	24.6955	24.7041	24.2369	25.6742	24.6971	24.3612	24.8435	23.0874	25.5777
21.6928	21.0118	21.6331	26.0831	26.1078	26.2302	26.4596	25.6773	25.729	25.8172	25.3597	26.0776	25.3863	25.1369	26.1669	25.7126	25.4241	25.6336	26.1771	25.8227	26.1139	+	3	3	3	10.5	10.5	10.5	56.909	0	72.648	21008000000	182	26.0737	25.7127	26.1762	25.7464	25.5905	21.8967	25.5935	25.5801	25.9898	25.7351	26.1559	25.5368	26.1658	25.8408	21.0243	24.9178	26.0527
29.4806	29.5349	29.5251	30.8554	30.8593	31.2388	31.0291	30.7142	30.7781	30.8717	30.7257	30.7916	30.3663	30.4518	30.3133	30.3289	30.2485	30.4595	30.4803	30.5669	30.3657	+	9	9	9	48	48	48	25.976	0	323.31	602540000000	3612	30.8787	31.0553	30.5343	30.0267	30.1029	30.1516	30.7218	30.7394	30.662	30.6304	30.3122	30.3141	30.4926	30.235	29.9227	30.1338	30.1708
21.6683	23.0789	24.1845	24.8869	25.0885	25.0403	24.894	25.2781	25.0434	24.9403	25.0091	23.7765	23.8903	24.2454	23.327	26.7103	26.7652	26.1	25.8949	25.3343	25.5206	+	5	5	5	63.6	63.6	63.6	11.934	0	129.51	19506000000	660	23.2161	20.099	25.7063	25.3317	25.8956	25.8911	24.9133	25.2626	24.6503	24.7703	24.6923	25.0951	27.1765	27.0977	26.5693	26.0953	26.0635
21.0374	20.8561	20.7079	25.5161	25.3226	25.1185	25.4256	25.3172	24.8294	25.0344	25.2306	19.7642	18.0419	22.3065	21.8779	27.3972	27.4073	24.7164	25.4484	24.6057	24.6752	+	5	5	5	17.3	17.3	17.3	36.595	0	102.62	20130000000	225	25.3144	24.8885	25.0315	24.9071	26.2733	26.2596	25.1193	25.4872	24.422	23.9627	23.9263	23.2068	27.1806	27.2723	26.2503	26.0366	25.5372
23.1353	20.2378	21.4256	18.6097	18.9083	18.7198	19.145	20.1176	19.9502	20.8022	19.085	19.5587	20.5861	20.803	22.0118	24.543	24.8626	24.5116	23.8647	20.2216	20.7545	+	4	4	4	15.1	15.1	15.1	35.704	0	19.729	1953700000	29	20.9594	22.5496	20.423	21.0298	23.9018	22.4315	19.4504	20.435	20.3118	21.7848	21.2919	18.6838	20.3918	24.9559	22.1761	20.1809	24.4299
22.2979	21.7831	21.677	24.5958	24.6357	25.3685	24.886	24.9869	24.5865	24.6925	25.2714	23.4823	23.3312	21.2889	20.3865	26.8	26.7808	24.3325	23.6013	23.5289	23.6764	+	16	16	16	37.4	37.4	37.4	49.971	0	161.92	17200000000	289	26.1605	25.8827	24.7071	24.4101	24.7215	24.8297	22.6817	23.9265	21.4247	19.9023	20.4641	22.3236	27.495	26.5982	26.0309	25.2569	25.3499
25.5061	25.4454	24.7758	24.0311	23.4211	23.77	24.4292	22.9878	22.7164	23.5617	23.0408	22.1203	23.7157	24.2418	22.3493	22.6858	19.9839	21.52	21.9416	20.4189	20.5441	+	7	1	1	44.2	8.8	8.8	15.878	0.00071124	7.6267	2268800000	53	24.3093	20.2342	20.3559	20.8946	21.7535	23.2249	20.1401	22.3214	23.2071	19.9716	20.5175	21.5895	22.304	23.0526	21.624	21.2119	20.5488
26.7259	28.2787	27.1772	28.1375	28.1185	27.874	28.2837	28.1562	28.485	28.3113	28.3953	28.8932	28.5585	28.6319	29.7037	30.7239	30.6663	30.3934	29.7998	29.6363	29.3156	+	6	6	1	48.5	48.5	23.5	15.315	0	97.488	244500000000	1220	28.9978	29.6942	29.3898	29.8611	30.4665	30.2217	28.2289	27.4966	29.2959	29.2016	29.4339	29.732	29.8076	29.9418	30.2781	30.4381	29.5567
21.8683	22.865	20.9008	25.8636	26.9767	26.7178	26.5003	25.9129	26.2158	26.5729	26.365	26.1785	25.0725	24.7692	25.1291	25.0781	25.4115	26.3368	27.1581	25.4978	25.9058	+	47	47	47	36.7	36.7	36.7	177.3	0	323.31	32722000000	922	27.1601	27.0961	27.423	27.1472	26.2263	26.1403	26.195	26.1792	27.0655	27.1345	26.9716	26.6204	26.3752	26.6255	26.2376	24.8888	25.6508
21.1723	22.5506	20.7619	26.1257	26.0011	25.9493	25.886	26.2926	26.1008	26.5024	26.0125	25.6241	26.0592	25.7337	25.0264	26.5126	26.3082	26.2147	26.2976	27.0001	26.9904	+	33	33	33	23.2	23.2	23.2	197.09	0	323.31	38463000000	1114	26.8192	27.0128	27.3073	26.6292	25.8048	25.8894	26.5145	26.3627	26.4915	25.8729	26.9252	26.2203	26.2866	26.3769	25.3148	25.899	25.3115
22.0478	22.6837	23.3848	25.8934	26.0481	26.094	25.8038	26.3445	26.2333	26.3391	26.1325	26.0614	25.6723	25.8872	25.6141	25.2242	25.5866	23.8596	25.1709	25.5547	24.5291	+	5	5	5	14.5	14.5	14.5	36.059	0	146.5	24715000000	612	26.4351	26.2267	25.9294	24.8036	25.4274	25.3496	26.4933	26.5457	26.398	25.633	25.8546	25.5024	25.7813	26.0713	25.5189	25.0772	25.6644
23.482	22.4071	24.1282	28.2731	28.5585	28.7402	28.3634	29.0904	28.9952	29.0477	28.7963	28.6065	28.5907	26.6225	26.1764	26.1722	27.0505	26.51	25.7519	26.1464	27.1013	+	8	8	8	22	22	22	51.881	0	308.91	130340000000	1556	29.4174	29.2931	28.0568	29.1446	26.9018	26.5997	28.9507	28.1864	28.6375	28.6553	28.8018	28.9276	27.15	28.5427	26.3175	27.0654	26.7332
21.2705	21.5924	21.5608	26.0293	26.0111	26.4119	26.1239	26.6516	26.6878	26.3972	26.5669	26.5985	26.4385	26.5486	25.004	25.6579	25.7239	25.309	24.8053	26.0102	26.3863	+	6	6	6	15.2	15.2	15.2	68.474	0	245.23	36973000000	890	26.9384	26.8817	26.3969	26.6399	25.0427	25.137	27.287	26.6889	26.1408	26.1076	26.6984	26.4997	25.4902	26.1341	25.5645	25.5956	25.3758
26.769	27.0208	26.8711	27.5984	27.1066	27.3823	27.3135	27.4528	27.5777	27.3656	27.3057	27.4364	27.0142	27.3152	27.4388	27.0693	27.0747	26.85	27.3142	27.257	26.8398	+	3	3	3	46.3	46.3	46.3	7.7662	0	31.642	55216000000	306	28.0583	28.3515	26.9467	26.6003	26.6761	26.48	26.9925	27.3502	27.1302	27.2631	27.1533	26.8027	27.1214	26.9337	27.1244	26.7695	27.3848
22.0545	21.9952	20.7388	26.4059	26.326	26.2306	26.1401	26.6074	26.7246	26.5379	26.6277	25.9567	25.8491	24.9586	25.2734	27.1638	27.3167	26.2627	25.79	26.8252	27.0234	+	40	40	40	48.1	48.1	48.1	103.13	0	323.31	115330000000	959	31.0493	31.3977	24.7372	26.2817	27.1826	27.0904	25.0429	24.9429	24.7098	24.7937	26.4564	26.6875	27.1721	27.3908	26.7966	26.5401	26.3895
31.6702	31.5764	31.8354	30.4932	30.3844	30.3186	30.3527	30.3619	30.3192	30.196	30.3731	30.8927	31.1284	30.2724	30.5996	30.4554	30.5866	30.8499	30.618	30.4118	30.5051	+	34	34	27	91.5	91.5	77.7	39.355	0	323.31	548070000000	4966	27.8023	28.1198	30.2315	30.5432	30.8457	30.6062	30.7466	30.7927	30.2794	30.2393	30.2606	30.5304	30.657	30.6028	30.3639	30.662	30.6125
20.9263	21.2019	24.3253	26.8201	26.4622	26.6043	26.7201	26.3735	26.5211	26.7506	26.6679	26.51	26.462	27.0422	27.1247	26.3812	26.5198	27.1308	27.7318	27.2112	26.3703	+	6	6	6	56.6	56.6	56.6	16.572	0	69.818	37529000000	563	26.6063	26.2267	22.0426	20.3976	26.6771	26.8642	26.2095	26.2964	20.9286	21.9343	26.2513	26.7102	27.8337	27.5077	27.8829	27.5894	26.9944
30.8991	31.4002	31.295	30.6736	30.4812	30.5033	30.4848	30.4368	30.5534	30.5451	30.3629	30.7055	31.0889	30.3137	30.1002	30.1669	30.3361	30.2063	30.707	30.5342	30.3236	+	30	30	30	89.1	89.1	89.1	46.247	0	323.31	473600000000	5088	27.6589	27.4654	30.3363	30.3339	30.2149	30.2154	30.7708	30.7982	30.2262	30.1544	29.9434	30.1975	30.3925	30.3483	30.1653	30.1365	30.4047
32.0704	31.9954	32.2221	30.9286	30.9728	30.8726	30.9033	30.8309	30.7092	30.7244	30.7484	30.9373	30.8783	31.063	30.9885	30.3773	30.4097	30.5833	30.846	30.7738	30.6977	+	32	32	32	73.7	73.7	73.7	47.411	0	323.31	631570000000	6661	28.8215	28.9246	30.6591	30.5381	30.3083	30.6684	30.704	30.7762	30.769	30.62	30.7304	30.5659	30.5828	30.5942	30.6875	30.7111	31.0969
25.6143	26.7085	27.4626	28.2878	28.2935	28.3189	28.35	28.3374	28.2687	28.2743	28.205	28.1207	27.9259	28.0607	28.0607	28.3622	28.3536	27.3127	27.3472	27.5627	27.7146	+	21	21	0	51.2	51.2	0	50.151	0	323.31	113270000000	2445	28.2605	27.8798	27.8203	27.3044	27.9392	27.8562	27.8579	28.1873	27.9296	27.8375	27.6875	27.4374	28.2296	28.1571	27.7112	27.4259	27.8437
22.0677	20.8445	21.8998	20.4498	21.6086	19.7397	18.3051	21.0986	19.0065	19.0044	19.2041	25.547	25.1366	21.8876	20.4395	26.8965	26.5952	27.5739	26.8708	20.8971	21.2811	+	6	4	4	51.6	36.9	36.9	13.77	0	126.01	12933000000	151	24.969	24.9069	21.7864	20.0312	21.0226	20.1973	19.3128	20.2063	20.6872	21.0581	19.8954	20.7372	27.3148	27.0207	27.1488	27.471	21.1327
22.1155	20.8184	21.7708	19.1111	18.9958	20.7563	20.2643	20.111	18.8737	20.5272	19.9971	24.9099	24.2241	20.885	22.4157	26.951	26.494	28.1495	27.1429	20.7436	20.092	+	6	6	4	45.9	45.9	31.1	13.622	0	148.64	11263000000	119	24.6383	24.879	19.0111	20.6179	21.6374	22.0575	20.9378	19.4034	20.6594	20.3823	21.1993	20.6787	26.6798	27.0665	27.4149	27.3383	22.113
30.7342	30.6043	30.5525	29.545	29.6073	29.6786	29.7296	29.6478	29.5648	29.5425	29.4476	29.6499	29.8526	29.5316	29.306	29.8898	29.7916	29.0728	29.5895	29.697	29.4535	+	26	26	24	72.6	72.6	66.9	36.498	0	323.31	276560000000	4011	28.4683	28.502	29.4141	29.3183	29.1888	29.2981	30.0037	29.8139	29.2174	29.1603	29.3493	29.2544	29.4791	29.6211	29.1838	28.8834	29.295
20.9227	22.2209	20.5015	21.2957	18.5232	19.0633	21.5591	20.8794	20.6204	20.5332	19.2891	21.7262	21.8404	20.2076	21.2756	24.9827	25.5372	24.0605	24.7423	23.0633	22.0135	+	15	15	15	15.8	15.8	15.8	139.14	0	70.686	4566300000	68	21.0015	20.6518	22.1181	24.1132	24.6031	19.8659	20.6519	19.0988	21.1233	20.4367	23.0832	24.1828	26.0285	26.3254	23.7508	24.5271	21.1793
32.2017	32.0707	32.0482	31.4926	31.4568	31.3338	31.2505	31.2359	31.3433	31.362	31.2387	31.2733	31.3446	31.4597	31.1315	31.0364	30.9904	31.3126	31.4441	31.225	31.0235	+	26	26	25	69.6	69.6	67.5	43.044	0	323.31	962750000000	12306	30.379	30.3635	31.3275	31.1082	30.9855	31.0038	31.4588	31.5961	31.1624	31.2841	31.0436	31.1008	31.0398	31.0129	31.3563	31.2055	31.267
23.271	25.5539	23.6482	26.2757	26.2874	26.3471	26.673	26.2958	26.4043	26.4935	26.3265	26.2535	26.6729	26.1465	25.4168	27.0874	27.5629	26.8662	27.2469	26.4867	27.1014	+	24	24	24	71.4	71.4	71.4	38.676	0	323.31	46375000000	888	27.2679	27.1027	26.4536	26.5151	27.3892	26.8	26.6614	26.5364	26.3963	26.4424	26.6271	26.7081	27.1969	27.5206	26.605	27.0209	25.8444
29.4509	29.7822	29.8126	28.8789	28.8014	28.7657	28.8196	28.7415	28.925	28.6905	28.6939	28.4644	28.8887	28.5188	27.9121	29.503	29.5651	28.5467	28.2729	28.5993	28.9928	+	17	17	5	46.5	46.5	12.3	46.002	0	323.31	159310000000	1982	26.2825	26.8797	27.1303	27.2364	28.2218	28.128	28.8195	28.9077	27.4015	27.2833	27.6907	27.8678	29.1799	29.2564	28.6713	28.8009	28.4276
28.6495	28.6239	28.7668	27.1918	27.4925	27.7774	27.4556	27.3948	27.4331	27.5522	27.4357	26.7698	27.1826	27.2755	25.8409	27.945	28.1262	27.3369	27.558	27.8329	27.5634	+	15	15	8	37.8	37.8	23.4	46.879	0	323.31	67474000000	1538	24.8834	24.9558	26.189	26.4276	27.0699	27.4175	27.3512	27.8734	26.0881	26.1345	25.8708	26.0034	28.0623	27.6835	27.2826	27.1059	26.7643
33.091	33.1362	33.3392	32.3414	32.3074	32.4159	32.2215	32.2315	32.0734	32.1943	32.3303	32.1454	32.4569	31.9888	31.8706	31.7935	31.871	31.9568	31.9045	31.9525	32.1364	+	23	23	23	68.6	68.6	68.6	35.611	0	323.31	1567600000000	10690	29.5427	29.4497	31.8232	31.7602	31.9035	31.827	32.2257	32.6418	31.7114	31.8995	31.8118	31.7587	31.7906	31.8331	31.7671	31.7819	31.8802
21.7827	20.9045	20.7121	23.5299	23.8778	24.0012	23.4641	24.256	19.9136	23.9122	23.1911	19.0244	19.3598	19.302	21.414	24.204	23.9054	21.1637	23.4252	23.8299	24.0468	+	8	7	7	34.1	31	31	40.489	0	116.75	3472400000	96	23.6742	24.4259	23.8419	23.927	23.8425	24.1147	23.1903	23.0923	19.5147	23.9238	23.7022	23.5688	21.1077	23.9584	23.4105	20.7076	23.1445
30.5049	30.2683	30.4769	29.2775	29.2563	29.2261	29.1091	29.2014	29.0731	29.0832	29.1749	29.3692	29.4721	29.1207	28.8846	29.2949	29.3676	28.7732	29.1665	28.7565	28.9247	+	33	33	27	81.1	81.1	66.7	44.55	0	323.31	223550000000	3830	26.9733	28.0433	29.1725	28.9558	29.1924	29.0743	29.4618	29.3405	28.885	28.8469	28.7788	28.6881	29.155	29.3405	28.852	28.9645	29.0163
22.8845	22.0723	22.4802	28.8473	28.8014	28.8506	28.8604	28.9824	28.9693	28.8208	28.7597	28.6478	28.6797	29.004	28.9034	29.2111	29.1064	29.0741	28.2483	28.5601	28.7324	+	17	16	15	88.6	82.9	78.2	21.159	0	323.31	228120000000	3447	29.6244	29.7902	20.2941	20.925	28.9564	29.2199	28.734	28.738	20.4905	21.1607	28.5963	28.5994	30.2685	30.2529	29.719	29.7843	28.5492
31.5075	31.0324	31.4494	33.2477	33.2584	33.2329	33.266	33.2753	33.3406	33.2346	33.3432	33.208	33.2063	33.4727	33.1794	32.7313	32.6965	32.8886	32.7598	33.1493	33.0279	+	20	20	16	81.9	81.9	68.6	22.421	0	323.31	3378300000000	19260	33.535	33.7142	33.295	33.0924	32.9897	32.9429	33.2164	33.3231	33.3328	33.3176	33.1457	33.0493	32.8445	32.8081	33.1495	33.0136	33.1819
29.5444	29.9512	30.1374	28.3574	28.228	28.1566	28.2786	28.2706	28.2232	28.2518	28.2305	29.2169	29.3561	28.6473	28.9479	29.071	29.0989	29.3175	29.0473	28.9622	29.2629	+	12	12	12	79.7	79.7	79.7	24.603	0	323.31	190970000000	2528	26.2312	26.852	28.5163	28.6586	29.2402	28.5611	29.3687	28.9462	28.3855	28.2378	28.2405	29.2201	28.6766	28.9699	28.8274	29.091	28.9875
22.9306	23.0579	21.6205	25.5505	25.7323	25.7563	25.8337	25.2242	25.2795	25.5003	25.6681	25.4395	25.1432	26.4265	26.0172	25.0434	24.7681	26.5114	26.6803	26.0901	26.0534	+	2	2	2	31.6	31.6	31.6	6.954	0	44.438	19266000000	291	25.4455	25.8135	25.4628	25.7216	26.3311	25.4555	26	25.3913	26.195	25.895	25.0547	25.9342	25.0259	25.1999	25.6203	26.5682	25.4252
22.8635	22.73	21.4525	27.6395	27.4528	27.84	27.6678	28.1951	27.9179	28.118	27.7069	27.2783	26.8943	26.5224	26.6375	27.6868	27.0328	26.7272	25.7895	26.4099	27.3943	+	38	38	37	41	41	40.2	136.54	0	323.31	82992000000	807	28.2199	28.4717	27.2778	27.1827	26.9863	26.5845	27.5673	27.977	27.2105	27.0466	26.6691	26.6709	27.3618	27.4835	27.5217	26.0433	26.5626
23.0841	22.0619	21.256	24.4632	24.5988	24.4541	24.491	24.7523	24.5525	24.589	24.9422	25.547	24.8753	24.7879	26.4152	25.4038	25.3224	27.4275	27.5373	23.2777	25.3557	+	5	5	5	27.3	27.3	27.3	20.861	0	29.296	21691000000	224	26.0732	26.3324	26.0774	27.2849	27.3306	27.1214	24.6532	23.8638	26.1497	26.2762	26.709	27.1059	25.5148	25.365	27.1287	27.0209	26.4481
21.6127	21.8592	21.5678	24.6411	24.7416	24.1522	24.2838	24.8903	24.8968	24.6449	24.6153	25.3335	25.0728	24.2548	23.4648	25.169	24.5107	24.3826	24.6877	24.4217	24.1856	+	9	9	9	30.4	30.4	30.4	53.109	0	230.52	14719000000	289	27.4917	26.3711	25.4441	25.6425	25.6875	25.6822	23.2248	25.2022	25.1694	24.4828	24.0803	24.4092	25.7451	25.2606	24.4255	24.6264	24.903
21.3823	20.5445	20.2183	19.5202	20.7041	19.7061	21.4971	19.9337	19.3075	18.6304	21.4079	20.0787	19.7552	20.2185	20.4858	26.8666	26.1304	23.8871	22.3644	22.8074	23.0132	+	38	38	38	24.1	24.1	24.1	272.53	0	323.31	12441000000	257	27.4253	27.0272	20.2564	22.4621	23.8615	23.2654	21.2906	21.5136	20.078	19.9829	18.9408	18.7902	27.3984	26.8364	24.0599	24.1423	22.3864
32.9288	32.866	32.7189	31.3398	31.4261	31.2451	31.4698	31.1551	31.2445	31.2425	31.1951	31.4745	31.6629	31.5925	31.0847	31.0081	30.7561	31.0846	31.1376	31.5602	31.2968	+	15	15	15	85.7	85.7	85.7	14.819	0	323.31	1205400000000	13511	29.1649	29.3997	31.5004	31.4446	30.865	31.1631	31.5129	31.7725	31.0731	31.1323	30.949	31.2653	31.2817	31.0578	31.4062	31.3497	31.5725
22.6209	25.4788	25.4321	28.902	28.9019	28.855	28.7549	28.7078	28.6822	28.7113	28.6438	28.7174	28.4041	29.0246	29.0759	28.8629	28.6859	28.3286	29.0206	28.9148	28.8322	+	42	42	27	59.4	59.4	45.2	83.28	0	323.31	155310000000	2397	28.6483	28.4806	28.4226	28.4957	28.4626	28.4164	28.5693	28.5466	28.8883	28.996	28.7505	28.8763	28.4497	28.2626	28.5475	28.5352	28.5537
29.7096	29.643	29.6176	31.289	31.4094	31.4415	31.3584	31.113	31.1192	31.0978	31.1995	30.8339	30.3485	31.4349	31.544	30.7589	30.6794	31.3701	31.0293	31.2844	31.2733	+	11	11	11	59.6	59.6	59.6	16.101	0	323.31	1412900000000	5017	31.3148	31.6821	31.1224	30.814	31.057	30.8078	31.1765	31.0752	31.4117	31.4452	31.5399	31.0322	30.556	30.8376	31.2859	31.2248	31.2023
21.9702	25.8458	26.7783	29.1358	29.3016	28.7464	28.9098	28.5493	28.652	28.7109	29.0499	28.993	28.6109	28.9647	29.7693	28.3003	27.8069	29.6654	29.6282	29.8661	29.172	+	47	4	3	17.4	3.5	3.1	223.79	0	30.793	170850000000	481	29.3267	29.1143	29.0717	29.7374	29.5841	29.5315	28.428	28.0562	29.2018	28.9682	29.4864	29.5337	28.8476	28.2103	29.781	29.914	29.723
22.5843	22.3291	22.285	26.5943	26.5992	26.1549	26.6016	26.3646	26.5681	26.4612	26.5588	26.3612	26.5828	26.4156	26.7361	26.3698	26.4265	27.0852	27.0093	26.8985	26.8658	+	12	12	12	43.4	43.4	43.4	35.194	0	125.55	36432000000	611	27.1803	27.2582	26.7371	26.9033	26.8616	26.7833	26.2064	25.9331	26.6883	26.8357	26.7393	26.5928	26.4359	26.2686	26.8272	26.8191	26.7295
31.9206	31.8863	31.9502	31.2554	31.1542	30.7889	31.0205	31.0631	31.0434	31.1511	31.0614	31.4204	31.7901	31.2246	31.1385	31.0372	31.2725	31.2144	30.7975	30.8539	30.8439	+	19	19	19	57.2	57.2	57.2	36.511	0	323.31	812350000000	7912	28.4994	28.5604	31.2768	31.031	31.0137	31.1291	31.3885	31.3993	31.3821	31.3313	30.7463	30.9347	31.1671	31.2591	30.9796	31.2017	31.2886
20.8483	22.4517	23.3724	27.7512	27.6136	27.8651	27.4613	27.5982	27.6911	27.6002	27.7496	27.4534	27.8756	27.2707	26.8721	27.2702	27.5741	27.0411	27.6294	28.0484	27.9069	+	45	45	44	70.4	70.4	70.4	75.884	0	323.31	78130000000	1855	28.2012	28.1406	27.7582	27.026	27.1502	27.1176	27.384	28.0051	27.4866	27.4306	27.524	27.1236	27.4057	27.3457	26.122	26.3196	26.9741
21.2871	23.5104	20.8782	19.545	18.6295	19.5276	19.8435	19.9705	20.5739	20.3909	19.5215	20.5226	21.1237	21.3357	20.6629	24.157	25.7314	21.7157	22.2689	22.7964	21.4797	+	7	7	7	22.3	22.3	22.3	42.119	0	19.718	1826600000	23	21.0247	21.4186	20.7952	20.5346	23.5645	24.0062	22.7142	20.5385	19.7455	18.6481	20.1084	19.9432	23.2353	23.7867	22.9367	21.4406	21.2313
21.0431	22.1948	22.7646	24.5673	25.0935	25.8313	24.4103	24.5339	24.5159	23.9519	24.7898	23.285	23.6389	23.1994	23.2081	19.8824	22.08	22.1946	23.1897	22.1132	20.8065	+	15	15	15	27.2	27.2	27.2	99.795	0	130.34	6027800000	185	25.4777	25.2416	25.0556	22.9293	22.9581	23.4594	23.4437	22.4274	24.8386	24.0968	24.9625	23.5026	24.1325	22.2616	22.1047	22.2225	23.0676
25.8234	26.9781	25.4947	27.6095	27.3499	27.4511	27.4638	27.136	27.1123	27.0005	27.2971	27.6614	27.1336	28.1925	28.3779	29.1143	28.9891	28.2674	27.9398	27.5204	27.4746	+	12	12	3	42.9	42.9	16.5	21.266	0	54.464	89305000000	1111	27.817	28.5186	28.0199	27.7025	28.1503	28.4473	26.7297	26.6278	27.1999	27.2859	27.3412	28.0811	28.1219	27.9822	28.3623	28.3289	28.0324
24.189	25.5589	25.1633	25.9805	25.9355	25.7237	25.6949	25.7981	25.6882	25.6718	25.8753	26.093	26.3311	26.0495	26.6804	26.6555	26.6996	26.082	26.7617	26.0129	25.8594	+	8	8	8	67.4	67.4	67.4	14.866	0	146.83	29549000000	865	22.9319	22.569	26.3674	25.5236	26.2997	26.3628	26.6687	26.7501	25.7246	25.753	27.0135	25.7618	26.5372	26.3158	26.2004	25.8543	26.6475
31.228	31.2318	31.1115	30.8287	30.7379	30.679	30.667	30.6976	30.8766	30.815	30.6152	30.8763	31.0269	30.3842	30.3147	30.7937	30.7686	30.602	30.769	30.9252	30.7317	+	24	22	22	70.4	64.7	64.7	36.572	0	323.31	649060000000	6286	29.165	29.4722	30.5488	30.3785	30.6758	30.5041	30.9505	30.8788	30.3742	30.4251	30.4218	30.3242	30.6716	30.7235	30.5192	30.3913	30.6695
20.2504	22.0563	23.1835	27.7666	28.0227	28.1209	28.1541	27.8948	28.1141	28.0377	27.9813	27.7701	27.3228	27.2252	26.5107	27.848	27.792	26.9457	26.1139	27.0793	27.5823	+	113	112	112	60.3	59.8	59.8	284.59	0	323.31	105690000000	2592	28.9952	28.9633	28.3262	27.8492	27.2555	26.6444	27.8471	28.0684	28.1046	27.6855	28.0523	27.8794	28.1327	28.1814	26.9661	26.5841	25.8944
32.5148	32.1536	32.2424	31.3633	31.3983	31.4373	31.2884	31.4093	31.5005	31.5476	31.3381	31.2697	31.2913	31.519	31.0715	31.226	30.8772	31.0652	31.0237	31.2156	31.1293	+	25	25	23	88	88	81.7	35.81	0	323.31	1090200000000	10833	30.9921	30.8669	30.6309	30.8672	31.0675	30.9024	31.4139	31.8608	30.654	30.8759	30.81	31.0332	31.1382	30.9627	30.9276	31.0639	30.986
30.3352	30.1174	30.2391	29.2325	29.1372	29.1057	28.9148	29.0371	29.2004	29.0946	29.0915	29.2171	29.5219	29.1305	29.0554	29.1149	29.2051	28.9446	29.0606	28.8518	28.6298	+	18	18	18	73.9	73.9	73.9	32.191	0	323.31	217910000000	2703	27.0158	27.3917	28.6721	29.0479	29.2508	29.2139	29.4051	29.7606	28.812	28.8227	28.9122	28.8552	29.2963	29.295	29.4558	29.0901	29.299
23.5322	23.7983	22.5286	26.1271	26.018	25.8196	26.1504	26.129	26.4185	26.4169	26.1566	25.9013	25.6508	26.2049	26.5317	25.8322	25.6697	26.1492	25.2378	26.2932	25.9157	+	9	9	9	25.7	25.7	25.7	42.444	0	101.01	27685000000	460	27.1462	27.0141	25.9072	26.3152	26.3861	26.1852	25.5351	25.99	26.229	26.1306	26.0495	26.3912	25.7591	25.9445	26.4041	26.3547	26.294
26.6783	26.8162	27.6773	29.7444	29.7791	29.6599	29.6404	29.5966	29.5877	29.5969	29.6417	29.4727	29.6801	29.581	29.4728	29.1532	29.1149	28.9815	29.3846	29.5166	29.4572	+	13	13	13	66.5	66.5	66.5	18.42	0	323.31	264180000000	5104	29.7221	29.5685	29.2145	29.4609	28.9521	29.2376	29.219	29.7734	28.9459	29.2621	29.5172	29.1356	29.4495	29.2706	29.4795	29.2465	29.4085
28.222	27.7297	28.2247	28.9557	28.9286	28.9403	28.8714	29.3308	29.2757	29.1975	29.1973	29.4621	29.0278	29.5772	30.2289	29.3063	28.956	29.8221	29.462	29.343	29.3709	+	9	9	9	58.6	58.6	58.6	13.813	0	200.43	218480000000	1603	29.615	29.5999	28.978	29.2979	29.9074	29.5507	29.1154	28.775	29.4805	29.5155	29.3678	29.6285	28.9764	29.1508	29.6162	29.6756	29.813
26.5832	26.2274	27.7565	28.4967	28.4174	28.5132	28.3877	28.2932	28.5756	28.3412	28.3639	28.036	27.7726	28.8832	29.4677	28.9839	28.8196	29.1726	29.5335	29.0335	29.1573	+	38	33	29	81.3	74.7	67	53.687	0	323.31	181370000000	2923	29.6167	29.3823	28.1651	27.8248	29.2425	29.4249	28.6549	28.9197	28.5395	28.5886	28.3836	28.206	29.4377	29.1708	29.4183	29.2337	28.7048
22.0763	22.0565	21.6445	29.0423	28.7237	28.8889	28.5038	28.5582	28.2918	28.1913	28.4924	27.9263	27.9189	28.6528	28.2599	27.8574	27.9079	28.1802	29.0552	28.4455	28.2052	+	28	7	7	63.2	27.4	27.4	32.994	0	117.19	107600000000	679	28.1538	27.7621	29.0484	27.9872	27.2899	28.0349	27.7702	27.613	28.6442	28.4562	28.1572	27.9925	27.5959	27.5726	28.2783	28.0144	28.1572
30.7114	30.786	31.2062	30.2418	30.2738	30.1371	30.2483	29.9791	30.0028	29.9714	29.9372	30.4291	30.8403	30.1481	29.964	29.9751	30.0816	30.0249	30.0861	29.9335	29.8678	+	28	28	23	62.2	62.2	46.3	47.024	0	323.31	435740000000	7487	27.289	26.5437	29.7883	29.9952	30.1493	30.1352	30.351	30.3453	30.0889	30.1234	30.1122	30.0913	29.9691	30.0723	30.2379	29.9383	30.0554
22.3752	21.8064	22.617	25.5664	25.8618	25.8613	25.6331	25.8	25.6067	25.8036	25.6314	25.3498	25.2365	25.5658	25.2244	25.6858	25.6676	25.5266	26.4311	24.48	25.3173	+	20	20	20	37.6	37.6	37.6	77.06	0	171.9	20886000000	513	26.9318	27.1262	25.8978	25.1691	25.3816	25.6244	25.8066	25.558	25.3053	25.203	25.3407	24.6872	25.718	25.64	25.2737	25.1921	24.8219
28.0693	28.7549	29.3036	29.5698	29.4798	29.407	29.5918	29.5339	29.6343	29.5506	29.4697	29.8241	29.9262	29.7108	29.6395	29.1517	29.1745	29.4975	29.3083	29.1191	29.2207	+	16	16	16	89.1	89.1	89.1	20.069	0	323.31	291700000000	3412	29.0754	29.3099	29.0495	29.1353	29.3596	29.6112	29.869	30.0169	29.2695	29.3113	29.1315	29.454	29.4909	29.3658	29.4698	29.4957	29.6369
22.6364	21.9004	22.5646	18.7526	19.1292	22.3113	19.2275	19.3348	20.157	19.8156	19.8705	23.0074	21.2514	22.6953	21.1115	23.8819	23.0016	22.185	22.1891	21.125	21.1542	+	9	9	9	21.1	21.1	21.1	69.05	0	67.649	1162800000	55	19.5263	19.8283	19.816	19.8001	20.8598	19.6394	22.4973	19.7001	22.1725	20.0328	20.7068	21.0686	23.6009	22.5729	22.4237	23.5095	20.9225
27.4984	27.4344	27.5554	26.414	26.8559	26.5975	26.5588	26.4619	26.449	26.3488	26.5454	26.7071	26.8345	26.8724	26.0365	27.4178	27.2016	26.5649	26.3983	26.5518	26.5112	+	31	31	21	43.8	43.8	30.5	67.766	0	310.72	43248000000	1268	26.1071	26.1878	26.856	26.537	27.18	26.9291	26.729	27.0372	26.8538	26.5658	26.5207	26.4663	27.1363	27.0818	26.5189	26.5492	26.3524
25.3503	24.7416	24.6005	24.6515	24.4113	24.96	24.5293	24.0915	24.1401	24.1907	24.3577	21.3839	23.6293	24.7827	21.0237	19.7946	19.9315	21.4424	23.2001	21.436	19.9591	+	2	2	2	25	25	25	11.922	0	78.13	2395000000	82	20.6736	19.3541	23.9919	23.6617	22.8889	19.264	20.3535	24.0881	24.2468	24.5807	24.1862	20.2864	23.8817	22.3426	21.0063	20.5282	24.0161
24.7554	25.2786	25.1134	30.8264	30.7403	30.8825	30.8128	30.685	30.6697	30.6076	30.6824	30.6174	30.2456	30.7752	31.1005	30.2042	30.0291	30.9064	31.2162	31.0747	30.953	+	40	40	35	78.7	78.7	72.1	53.497	0	323.31	655790000000	8607	31.3317	31.3505	30.9285	31.0517	30.7019	30.7748	30.3504	30.4369	30.9257	30.8745	30.8271	31.248	30.5495	30.1361	30.9232	30.9679	30.9054
27.2007	26.8544	27.8755	26.4452	26.1758	26.3186	26.1995	26.2349	25.7676	25.677	25.9449	26.3245	26.9469	26.2657	26.1716	27.5833	27.5841	26.3612	27.3644	25.6631	26.8043	+	7	7	7	75.9	75.9	75.9	10	0	231.81	35095000000	359	23.8149	21.2351	26.7247	26.212	26.5085	26.2305	27.8159	26.3276	25.8019	25.8341	26.1113	26.3616	26.6071	27.1984	26.0728	26.1101	25.6863
23.3301	22.8623	23.7064	25.4851	25.6531	25.3935	25.2857	25.9119	25.9477	26.0922	25.9569	25.7649	25.8974	25.7504	21.3958	25.6695	25.7868	26.2429	26.3071	25.7307	25.631	+	10	10	10	16.6	16.6	16.6	59.125	0	141.2	20816000000	445	25.748	24.6603	25.4767	26.0219	26.1253	26.4566	25.5044	25.8454	25.5362	25.2418	25.5435	25.0798	26.4597	26.2941	26.462	26.5633	26.4684
25.3673	25.408	26.2968	25.5278	25.4021	25.1743	25.1161	25.4665	25.4071	25.516	25.4999	25.4045	25.6687	25.3401	25.8294	26.7452	26.3011	26.4455	26.9022	26.771	26.8519	+	4	4	4	41.7	41.7	41.7	12.504	0	101.04	27680000000	604	24.2083	23.3679	25.6175	26.5247	26.7045	25.9538	26.4133	26.1168	25.9829	25.7762	26.4764	26.491	25.5837	26.1758	26.0642	25.8183	25.8184
21.3195	22.397	26.3275	27.4821	27.5571	27.8736	27.6905	27.6697	27.7249	27.6724	27.4384	27.18	27.1256	26.9485	26.4143	26.8417	26.9673	25.8166	25.9619	25.7599	26.6684	+	24	24	24	63.5	63.5	63.5	62.515	0	323.31	57349000000	1223	26.8935	26.2127	27.3391	27.2015	26.1941	25.802	27.0749	27.1912	27.0196	27.2528	27.1317	26.4788	27.4539	26.7922	26.6903	26.3973	26.4196
20.8005	22.3467	21.2103	20.127	20.0475	19.8917	20.0816	19.2374	19.4216	20.1044	20.7139	23.5782	23.4443	22.1349	21.5867	21.672	19.5853	21.6368	22.3975	20.955	23.0028	+	6	6	6	11.6	11.6	11.6	68.46	0	12.931	1197300000	16	19.4932	19.9419	21.0769	21.6607	20.9708	20.5243	23.3813	19.4824	21.5208	21.0782	19.8959	20.3103	23.8663	23.8333	20.8045	19.5017	21.9855
28.4151	28.6504	29.2532	29.9445	29.8949	29.9525	29.7267	29.8982	29.9665	29.8664	29.969	30.0828	30.2937	29.922	30.1886	29.7563	29.8237	29.9822	30.2654	29.7885	29.9668	+	27	27	27	65.9	65.9	65.9	43.231	0	323.31	341700000000	3593	29.3333	29.5076	29.4394	29.7882	30.1052	29.8023	30.0823	30.0307	29.7257	29.8038	29.6545	30.0005	29.7566	29.8538	30.1163	30.1784	30.1915
27.6427	28.6034	28.507	27.7954	27.5251	27.2983	27.4249	27.5382	27.5782	27.5418	27.5499	27.5712	27.6479	27.8915	27.6655	27.6594	27.6886	27.2386	27.5437	27.6057	27.4915	+	11	11	10	55.3	55.3	51.3	22.176	0	123.5	72310000000	1122	26.6851	26.4053	27.3711	26.9187	27.2333	27.436	27.7621	27.9641	27.5614	27.5337	27.0629	26.9167	27.5025	27.265	27.3469	27.3787	27.5524
21.0929	22.5293	19.8158	24.0049	24.0594	24.0459	23.8619	23.5669	23.6158	23.3453	23.7834	23.4473	23.2359	22.8461	23.4701	25.1127	25.1792	23.3268	23.4158	23.7678	24.0083	+	5	5	5	29.8	29.8	29.8	21.644	0	47.045	6148600000	154	24.2419	24.8927	24.0568	23.3973	23.4549	23.7736	24.1488	23.4473	23.3565	23.7428	23.2289	22.4925	23.4866	24.2431	22.0441	23.16	21.0053
28.969	28.8011	28.7254	28.6985	28.5941	28.7761	28.6045	28.7401	28.6207	28.6824	28.7055	28.8762	29.0459	28.6641	28.788	28.5612	28.5173	28.3467	28.5746	28.6541	28.5346	+	36	35	35	56.7	55.7	55.7	73.46	0	323.31	167480000000	3196	27.7646	27.7755	28.6822	28.4274	28.4453	28.509	28.9668	29.0717	28.7843	28.7452	28.6988	28.7244	28.483	28.3536	28.3631	28.4164	28.4656
24.9527	25.3126	25.7904	29.7011	29.7125	29.7638	29.7994	29.7883	29.8387	29.8216	29.671	29.5921	29.2632	29.7572	29.9629	29.0777	29.0854	29.2427	29.4998	29.6606	29.5193	+	39	39	39	62.5	62.5	62.5	77.951	0	323.31	279470000000	4226	29.9198	29.6467	29.4124	29.307	29.255	29.2884	29.274	29.5803	29.4231	29.5002	29.4401	29.3657	29.1545	28.8923	29.2939	29.4328	29.5651
29.7044	29.6046	29.3206	28.8108	28.8018	29.0076	28.9737	29.1036	28.9813	28.9342	28.9975	29.1871	29.3848	28.9923	28.8815	29.2178	29.2368	28.8652	28.803	28.7568	28.6325	+	16	16	16	65.4	65.4	65.4	32.25	0	323.31	190910000000	2550	27.79	27.576	28.7215	28.5033	28.499	28.6553	29.5553	29.3007	28.9112	28.9574	28.3944	28.654	29.0134	29.0749	28.7234	28.548	29.0091
23.2074	21.376	19.7766	25.6736	25.4026	25.2937	25.7997	24.9017	24.5043	24.9876	25.1637	25.5687	24.6914	25.2781	25.6663	26.5384	26.231	25.6914	26.0461	25.2052	25.887	+	10	3	3	32	13.2	13.2	21.977	0	26.993	16117000000	234	26.0683	26.1277	25.4965	25.4889	25.9633	26.2075	24.9572	24.7906	25.367	25.8087	24.8686	24.6824	25.7346	25.8984	25.8732	25.7777	21.1322
29.078	29.2489	28.9878	28.2674	27.9688	27.5387	28.0226	27.9886	28.0942	28.001	27.8179	28.363	28.548	28.0047	28.2008	27.9969	27.9509	28.5379	28.4342	28.1592	28.1326	+	20	20	20	77.8	77.8	77.8	35.732	0	323.31	111470000000	1211	23.5414	25.4673	27.795	28.0936	28.5116	28.287	28.0175	27.9143	27.6998	27.8473	27.6162	27.8484	28.0054	28.0609	28.38	28.4741	28.3359
30.8075	30.8533	30.7879	29.9817	30.0214	29.9803	30.0278	30.1437	30.2742	30.2743	30.1062	30.0483	30.2342	30.2744	30.1618	29.5811	29.7513	29.7361	29.9448	30.0823	29.7504	+	25	25	25	61.3	61.3	61.3	46.481	0	323.31	430760000000	4976	28.8744	28.7777	29.9342	29.8568	29.6812	29.8095	30.1844	30.4136	30.1168	30.1685	30.0636	29.6877	29.808	29.6738	29.8271	30.1829	30.2012
21.7938	20.6301	21.3869	25.8012	25.9325	26.0437	25.744	25.241	25.3409	25.6615	25.6239	25.2027	25.0841	21.7088	25.2455	24.9027	24.7323	23.3281	25.6465	25.0956	25.3235	+	8	8	7	35.7	35.7	32.2	32.967	0	129.69	14728000000	248	25.5648	25.2359	25.294	24.8277	25.1193	18.7922	25.8646	25.3424	24.9812	24.8903	25.5512	25.126	24.3182	25.0886	23.3307	25.1041	22.3671
23.3452	24.9854	26.2671	26.6169	26.3676	26.5729	26.54	26.6583	26.7303	26.7415	26.7766	26.9331	27.3467	26.8328	26.3551	27.6818	27.6506	27.0703	25.6483	26.2334	26.6867	+	15	15	15	53.3	53.3	53.3	35.752	0	323.31	56065000000	1226	25.0535	25.0676	27.1708	26.8327	26.6569	26.8992	27.3782	28.0688	26.4837	26.5007	27.1103	26.8697	27.6976	27.3353	26.4824	25.8569	26.7272
20.8581	22.6574	20.8597	27.0941	26.8673	26.9809	27.2445	26.8676	27.3295	27.4462	27.1182	27.0612	26.1616	26.746	25.1148	27.0319	27.4319	27.9858	28.1429	27.6278	27.0531	+	37	37	35	60.5	60.5	59.1	74.237	0	323.31	59748000000	806	28.1773	28.0655	27.4874	27.9922	28.2377	27.6193	26.3436	26.2123	27.5563	27.8038	27.004	27.3789	27.8651	27.3594	26.9587	28.5502	26.1238
27.6703	27.6265	28.2355	30.5002	30.4611	30.4436	30.6251	30.2634	30.3881	30.3365	30.3642	30.6691	30.776	30.5925	30.9566	30.1171	29.9683	30.6877	30.5489	30.5209	30.4792	+	17	17	17	64.9	64.9	64.9	24.258	0	323.31	578740000000	4961	30.4512	30.8238	30.73	30.5323	30.3102	30.4283	30.3252	30.4623	30.7975	30.8649	30.8175	30.7741	30.2022	30.3007	30.6358	30.4901	30.8312
31.3889	31.3186	31.3709	32.639	32.4837	32.4561	32.6482	32.5849	32.4863	32.5466	32.4509	32.5804	32.2907	32.9614	32.9216	31.9361	32.0288	32.5014	32.5453	32.8298	32.6668	+	33	33	20	85.6	85.6	58.4	32.904	0	323.31	2289500000000	27756	32.7298	32.9365	32.5389	32.531	32.5348	32.6517	32.3849	31.9419	32.7749	32.7363	32.5087	32.6325	32.2452	32.1872	32.7735	32.8403	32.8522
20.7363	21.213	22.7821	25.9684	26.5363	26.5011	26.1562	26.3693	26.3009	26.0938	26.5515	26.5094	26.5432	24.9117	24.2705	26.1772	26.0015	24.9137	25.1104	25.6083	24.9861	+	23	23	22	67.7	67.7	65.5	40.466	0	323.31	29473000000	674	27.0153	27.1845	26.6433	25.8309	24.9182	24.827	26.3446	26.4895	25.9049	26.1525	25.9592	26.311	26.1143	26.1747	23.3355	23.7256	24.2739
21.4319	22.5474	20.9081	26.3085	26.3978	26.2483	25.9016	26.0223	26.0954	26.3113	25.9139	26.25	26.0417	26.0756	26.4556	26.7724	26.8731	26.9271	26.5568	25.3363	22.1046	+	9	9	7	45.5	45.5	39.9	20.538	0	97.503	32968000000	457	26.7672	26.8731	25.9656	25.9546	26.3594	26.7774	25.9537	25.7595	26.0859	26.0336	26.2721	26.0113	27.2144	27.162	26.5133	26.1932	26.3508
21.7308	22.0783	20.4245	24.9501	24.9406	24.9037	24.2993	25.6235	25.7795	25.4168	25.7483	25.2043	24.8735	23.8406	21.7698	23.9895	24.8325	23.2513	24.4484	23.992	23.8685	+	13	13	13	41.9	41.9	41.9	50.37	0	120.68	10680000000	269	25.1903	24.7348	24.9684	24.8733	24.553	23.6089	24.5796	24.3545	25.1229	25.2453	25.3081	24.7257	24.148	24.208	24.026	24.7653	24.4568
24.5265	23.8277	24.4066	18.735	18.4899	21.3389	20.3586	19.0885	23.1913	18.6979	19.3456	19.5641	23.3221	22.1252	20.5419	24.2434	24.3054	20.8024	21.6575	20.8638	23.8269	+	16	11	11	44.7	32	32	50.521	0	75.304	2324600000	66	20.2958	21.3031	23.2336	22.5098	20.6208	20.5479	23.4773	23.7114	20.4644	22.3584	23.1196	20.2664	23.1974	24.215	21.9783	20.858	21.6257
27.8254	29.9031	29.7984	30.7622	30.7591	30.7111	30.7334	30.6207	30.7169	30.6717	30.551	30.5564	30.5989	30.5195	30.5466	30.2634	30.1938	30.2281	30.4187	30.4863	30.4963	+	46	46	46	80	80	80	70.875	0	323.31	573150000000	6575	30.231	30.0986	30.771	30.5216	30.3894	30.3228	30.324	30.4458	30.5806	30.5183	30.4794	30.3308	30.3558	30.2656	30.2295	30.3077	30.5467
26.721	27.0876	27.9888	31.1663	31.125	30.8924	31.0768	31.2304	31.1121	31.0829	31.1785	31.3216	31.3659	31.1787	31.1401	30.8456	30.9002	30.9898	31.0479	31.058	31.171	+	25	25	25	48.8	48.8	48.8	35.825	0	323.31	892950000000	6121	31.2694	31.4803	31.1935	30.8706	30.6554	30.7013	31.279	31.2816	30.9335	31.0309	31.01	30.9428	30.9471	30.9432	30.7555	31.0072	30.981
30.4265	30.2543	30.6128	32.9427	33.0987	33.1307	33.1684	32.92	32.9067	32.9352	32.8332	32.679	32.6882	32.7177	32.6931	32.1834	32.1207	32.103	32.5534	32.9115	32.7612	+	22	22	22	95.2	95.2	95.2	18.864	0	323.31	2384100000000	22379	33.1738	32.9978	32.7429	32.4952	32.18	32.2784	32.6301	32.7794	32.752	32.7879	32.6217	32.5957	32.2875	32.1708	32.2027	32.1985	32.5053
27.2156	27.4593	26.892	28.3955	28.3177	28.3592	28.4209	28.4331	28.5431	28.595	28.5023	28.1228	27.9777	28.0865	28.3871	27.6341	27.4505	27.3956	27.2452	27.8979	28.0001	+	23	10	10	63.4	25.2	25.2	32.931	0	82.526	98508000000	1149	28.8349	28.5021	27.8189	27.4264	27.4938	27.7744	27.7727	27.8629	27.8863	28.0008	27.535	27.3599	28.0017	27.3709	28.089	27.7142	27.8292
22.1234	21.6	22.4073	24.8975	24.6481	24.5226	24.9464	25.0153	25.6311	25.639	25.0038	25.0119	24.6133	24.5684	25.1184	26.4447	26.7848	25.4884	24.3175	24.5354	24.8184	+	12	12	12	40.2	40.2	40.2	38.265	0	259.09	20649000000	482	25.6395	25.9006	24.9232	25.2912	26.5121	26.0682	26.0263	25.9305	25.0661	24.4003	25.0346	25.4885	26.631	27.2296	25.629	24.7237	23.6664
31.0345	31.1542	30.949	29.6647	29.6879	29.7321	29.7349	29.6452	29.523	29.554	29.5556	29.781	30.0741	29.5484	29.4197	29.4679	29.8089	29.0549	29.2796	29.3984	29.4062	+	34	34	33	69.1	69.1	67	57.844	0	323.31	303130000000	5796	27.1285	25.497	29.5256	29.1121	29.2364	29.2038	30.1117	30.4507	29.3934	29.373	29.3873	29.1825	29.5197	29.5959	29.0456	29.226	29.5385
20.8352	23.1768	26.4851	28.3669	28.3106	28.5248	28.3093	28.353	28.3643	28.3154	28.2128	28.2366	28.3558	28.5114	28.1495	28.0242	28.2455	28.1534	28.3105	28.215	28.3051	+	32	32	32	58.7	58.7	58.7	73.98	0	323.31	118300000000	2473	28.2831	28.3614	28.3468	27.9845	28.1525	28.0109	28.5706	28.3682	28.3283	28.2925	28.2514	28.0926	28.1036	28.2565	28.0436	28.5017	28.0666
21.5913	22.4086	22.3217	18.9518	19.4258	20.0951	19.7082	20.001	19.1647	19.8215	19.8991	20.4974	20.9483	21.4102	21.2811	22.4611	22.0833	20.8266	21.7724	22.2033	21.498	+	4	4	4	7.9	7.9	7.9	83.347	0.00068213	6.4046	543260000	31	21.9452	21.9311	20.0672	21.2278	22.5222	22.6326	19.4888	21.0697	21.162	21.1186	19.8577	19.6241	21.8549	20.8878	22.4246	21.7107	20.307
28.0359	27.7514	27.5612	28.5873	29.0116	29.1868	28.8316	28.9252	29.1581	29.3812	29.1408	28.9079	28.4975	28.6138	28.7151	27.8951	27.8784	27.5565	27.5509	28.2025	28.0315	+	3	3	3	34.1	34.1	34.1	10.344	0	55.47	177160000000	1720	29.4145	27.0511	28.5546	27.8664	28.0688	28.404	28.2882	28.7459	28.8091	28.6911	28.3942	28.011	28.758	27.9356	28.3383	27.9446	28.6097
29.4451	29.5799	30.2166	32.6502	32.3364	32.408	32.2907	32.3709	32.2961	32.1974	32.255	32.5763	32.7579	32.5821	32.6409	31.9795	32.0633	32.6019	33.112	32.894	32.9325	+	47	47	21	83.8	83.8	45.8	32.68	0	323.31	2247300000000	13771	32.4127	32.4749	32.7184	32.9379	32.4922	32.4506	32.4943	32.4217	32.3774	32.481	32.6355	33.0871	32.0943	32.1143	32.542	32.5819	32.5715
26.6193	27.4488	27.3543	28.8031	28.8767	28.8847	29.0941	28.716	28.6754	28.7713	28.5634	28.6926	28.5944	28.6681	28.8329	30.5814	30.3949	28.7609	28.3619	28.7689	28.1833	+	30	10	1	88.8	50.7	4.5	41.736	0	323.31	254910000000	2156	30.0392	29.7491	28.5837	28.6176	29.0608	29.2784	29.0537	28.6982	28.4933	28.4086	28.4415	28.3668	29.9158	30.3719	29.1227	28.8632	28.4912
22.7532	23.0363	22.1362	24.69	24.3866	25.1966	24.8261	25.0243	25.1818	25.3239	25.0897	24.509	23.6765	23.8473	23.7253	25.823	26.1926	24.2758	24.3011	25.0611	24.6101	+	16	16	10	53.9	53.9	37.2	46.153	0	127.26	13578000000	334	26.8	25.4202	25.405	23.0406	24.2121	24.2307	24.3753	25.1084	24.0571	24.7215	23.9874	23.4338	25.6074	24.5785	23.06	22.9357	23.3259
21.732	23.5429	23.9439	27.1529	26.7733	26.3014	26.3338	26.1045	26.2506	26.266	25.8339	26.5117	25.9453	26.5315	27.0675	26.4387	26.3231	26.987	26.3713	27.2569	26.745	+	3	3	3	40.4	40.4	40.4	6.0945	0	30.84	44085000000	324	26.5979	26.7075	26.401	27.1154	27.3224	27.086	26.1487	26.1795	26.4936	26.3504	26.4442	26.998	26.8089	26.2017	26.9422	26.8451	27.2703
28.5144	28.4644	28.6765	27.7891	27.8827	27.5219	27.7558	27.7158	27.8336	27.7949	27.8081	27.5557	27.5809	27.4307	27.4797	27.889	27.676	27.8013	27.0367	28.1338	27.6893	+	23	23	20	77.6	77.6	74.5	29.174	0	323.31	88274000000	2125	27.4447	27.036	28.1058	27.7455	27.6803	27.6504	27.4448	28.111	27.9153	28.055	27.6134	27.6496	27.8049	27.4239	27.9972	27.3023	27.5807
22.6315	20.8035	20.8708	24.1806	24.7473	25.1061	24.7984	25.0884	25.155	25.4517	24.9683	24.5423	24.3582	25.1865	25.1214	24.9585	25.0217	22.9213	23.0103	23.9509	23.7635	+	9	9	9	48	48	48	17.718	0	46.189	10472000000	203	25.7985	25.163	23.5974	23.704	24.5079	24.9509	23.9966	24.4158	24.6978	24.344	24.6614	23.6427	24.5809	24.1414	24.4365	24.2595	24.6543
22.2618	26.5566	27.2679	29.1953	29.0981	29.0394	29.1617	29.1421	29.1158	29.1508	28.9962	29.114	28.9683	29.2955	29.4275	29.4488	29.5716	29.0857	29.3409	29.2533	29.1882	+	21	21	13	53.1	53.1	35.9	50.454	0	323.31	222020000000	1815	28.8884	29.1065	28.7552	29.0287	29.2006	29.2293	29.1871	29.1505	29.3324	29.1127	29.0362	29.291	29.1253	29.1875	29.2764	29.3545	29.2966
23.1061	23.36	22.2792	20.448	20.0555	18.677	19.967	21.0788	19.278	19.5971	19.2902	20.5465	18.2391	21.5409	19.2789	23.0147	23.2368	22.7575	21.411	21.2506	21.2083	+	1	1	1	14.4	14.4	14.4	12.861	0	53.747	685740000	17	20.2203	19.3801	21.1315	21.2369	21.3023	21.9074	22.0978	21.8431	19.8996	22.5679	20.5137	19.966	22.2333	23.0429	20.8993	20.024	20.9373
28.3536	28.9896	28.4384	30.8022	30.8405	30.6356	30.4938	30.8415	30.7152	30.7265	30.8074	30.7912	30.3301	30.3228	30.5957	31.7418	31.8069	30.9178	31.1792	30.4696	30.3528	+	9	9	9	60.2	60.2	60.2	11.367	0	220.76	669030000000	5298	31.5774	31.6003	30.589	30.5407	30.9629	31.1874	29.9617	30.1151	30.302	30.2839	30.3941	30.1074	31.3116	31.1708	30.8628	30.7622	30.5522
30.6577	30.8678	31.4804	30.3912	30.17	30.4279	30.397	30.2308	30.2506	30.2587	30.2361	30.3082	30.6361	30.5589	30.2201	29.8854	30.1671	30.2933	30.2863	30.4763	30.4984	+	8	8	5	61.9	61.9	39	11.605	0	323.31	469930000000	4532	28.3696	28.3192	30.4222	30.2619	30.279	30.0695	30.5126	30.8065	30.4951	30.5979	30.8582	30.9271	29.8501	30.0607	30.2655	30.3625	30.5456
24.8382	24.9652	25.0132	20.1176	23.5327	22.9521	19.4566	22.7837	22.253	23.3222	23.006	21.389	20.0506	22.1769	20.8926	21.0457	19.522	20.2938	21.1892	22.3761	20.7524	+	4	4	4	28.3	28.3	28.3	35.73	0	108.09	872030000	42	23.2097	20.152	22.5679	19.7183	21.0047	21.7206	23.5292	22.6316	19.4695	21.4274	23.2182	20.1519	20.9118	20.3872	22.8165	21.5866	20.9045
29.2053	29.1895	29.4427	27.8207	27.8005	27.5951	27.7071	27.6349	27.6512	27.6763	27.681	27.9463	27.722	27.5886	28.1022	27.9269	28.2118	28.1348	28.4615	28.1848	27.9674	+	5	5	5	36.7	36.7	36.7	14.728	0	165.54	91872000000	1109	27.7392	27.5341	27.9906	27.9206	28.0768	28.2553	27.402	27.535	27.4355	27.3111	27.4904	27.8355	27.8589	27.8021	28.1405	28.4161	28.2197
30.3302	30.3305	30.4222	29.5571	29.676	29.5589	29.5023	29.6594	29.8235	29.7686	29.6684	29.6077	29.7366	29.7068	29.86	29.7117	29.7189	29.2155	29.6139	29.7158	29.5325	+	38	38	30	67.2	67.2	56.2	70.87	0	323.31	302230000000	3765	29.3665	29.1166	29.3442	29.335	29.5637	29.6003	29.7271	29.896	29.4351	29.587	29.6711	29.4492	29.5762	29.3312	29.7265	29.4351	29.6049
21.1008	21.4319	20.1619	25.3734	25.394	25.1076	25.3204	25.2458	25.2427	25.2435	25.5715	24.9227	24.2055	25.5198	25.1702	25.0296	19.5873	24.7296	25.1738	25.0255	24.4928	+	6	6	6	65.1	65.1	65.1	12.454	0	80.086	15561000000	272	26.2452	26.0924	24.8658	25.4749	24.8584	24.9184	25.2573	23.9231	25.3589	24.9711	25.9477	25.4236	25.0301	21.6073	24.5954	24.7641	25.5904
25.2663	27.8099	28.8091	29.5003	29.5149	29.504	29.4796	29.4415	29.2249	29.327	29.3146	29.4687	29.5705	29.5791	29.5019	29.1266	29.31	28.8766	29.143	29.2598	29.0811	+	41	41	41	80.8	80.8	80.8	60.955	0	323.31	294340000000	5347	28.4394	28.1635	29.0779	29.0749	28.9474	29.0386	29.5539	29.9389	29.2214	29.3677	29.2586	29.0528	29.0365	28.9637	29.0597	28.9364	29.2907
19.641	24.3038	22.7697	27.7979	27.7708	27.809	27.5857	27.5958	27.7621	27.7825	27.701	27.5454	27.5436	27.0645	26.7121	27.4303	27.5392	26.3832	27.184	27.332	27.311	+	17	17	17	84.9	84.9	84.9	29.82	0	234.66	66905000000	1053	28.0659	27.97	27.5483	26.9988	27.0873	26.5504	27.0602	27.2224	26.9931	27.1699	27.4362	27.3956	27.6373	27.3699	26.4812	26.374	27.2066
31.6696	31.7459	31.869	34.4541	34.4665	34.354	34.3225	34.4326	34.3646	34.2962	34.2649	34.4609	34.4826	34.3466	34.3988	34.5324	34.4437	34.3878	34.3662	34.332	34.281	+	37	37	0	92	92	0	42.019	0	323.31	7926700000000	55573	34.6612	34.7974	33.8474	33.9881	34.3521	34.3884	34.1981	34.3654	33.9041	33.9334	33.905	34.053	34.4029	34.3977	34.4036	34.5652	34.1771
22.8873	25.1113	24.8377	26.6672	26.3738	26.4784	26.3542	26.2845	26.2404	26.2403	26.1535	26.6089	26.2967	26.6871	26.8486	25.7717	25.7961	25.8056	26.3469	26.466	26.6356	+	21	4	4	51.6	12.1	12.1	49.924	0	71.037	27227000000	564	26.2017	26.2582	26.4634	25.8735	25.8625	26.0081	25.8915	25.8752	26.2785	26.6713	26.2794	26.2766	26.0754	25.4715	25.8035	26.0856	26.4752
29.0976	28.7732	29.0387	28.0066	28.0562	28.2748	28.0057	27.8486	27.8688	27.6634	27.8455	27.6739	27.8309	28.1507	27.5098	27.7208	27.9391	27.0819	27.7166	28	27.4553	+	14	14	14	92.5	92.5	92.5	20.83	0	323.31	79536000000	1378	26.0244	25.8534	28.1944	27.1774	27.5262	27.6632	28.3119	28.6184	27.6597	27.6374	27.5889	27.4323	27.8681	27.9492	27.835	27.7244	27.7918
28.2918	27.9251	28.1018	27.5324	27.606	27.2788	27.2109	27.1642	27.18	27.1825	27.0844	27.3344	27.4161	27.4488	27.4565	26.567	26.8687	27.6728	27.3537	27.4183	27.4566	+	15	15	15	50.1	50.1	50.1	42.785	0	323.31	59446000000	1068	26.25	26.3841	27.2437	27.2049	26.9893	26.982	27.5365	27.6418	27.0281	26.8908	26.7969	27.3565	26.8993	26.5911	26.9924	26.6883	27.4687
21.1371	22.8653	24.0934	23.5259	23.2794	22.9458	23.8079	23.4886	23.1649	22.8676	22.8119	19.7891	20.3352	22.2124	20.4199	24.7442	24.5357	24.38	22.2427	23.3224	23.8674	+	10	10	10	33.7	33.7	33.7	29.885	0	21.419	4750300000	69	24.7914	25.7861	19.3559	24.2924	24.3157	21.0505	21.4735	22.1328	24.0618	22.5895	23.7295	24.2325	19.5669	23.2764	20.3765	23.5768	24.2874
20.7188	20.1129	22.8031	26.3345	26.5718	26.0017	26.3162	26.0783	26.4389	26.4535	26.398	25.9901	25.966	26.3316	26.3744	25.6815	25.4645	25.6141	26.3734	26.5351	26.2376	+	15	15	15	43.9	43.9	43.9	56.495	0	238.68	28219000000	477	26.2906	26.6351	25.9962	26.061	25.7437	26.2022	26.7986	26.2135	26.1276	25.9664	25.9828	25.7617	26.1314	26.162	26.2372	25.8279	26.2667
21.6869	24.0232	24.0746	28.6789	28.5623	28.4303	28.515	28.7083	28.8472	28.6254	28.4744	27.9302	27.8516	27.8391	28.3476	29.0338	29.1689	29.1414	28.9311	29.2835	29.3279	+	22	22	22	73.5	73.5	73.5	30.615	0	323.31	125590000000	1731	27.7732	28.1012	27.7231	27.959	29.3139	29.0585	27.7309	27.699	27.6915	27.8393	27.8229	28.0354	28.6664	28.5915	28.9984	29.1025	28.802
30.3836	30.4983	30.5215	29.6012	29.2884	29.3138	29.4536	29.5312	29.5514	29.5179	29.4848	29.4911	29.7937	29.2411	29.1437	29.5227	29.6615	29.1666	29.5096	29.2141	28.9551	+	14	14	8	84.2	84.2	53.3	17.363	0	323.31	247750000000	3153	27.5968	27.7603	28.5236	29.1716	29.1878	29.1181	29.5992	29.9527	28.6488	28.7746	28.7794	28.9147	29.139	29.7318	29.1032	29.2747	29.3208
22.3534	21.1578	20.7452	24.77	24.3709	24.5429	24.3586	24.6318	24.5599	24.211	24.2844	24.037	19.2212	20.7417	21.658	20.4071	20.5316	21.2588	20.9021	20.5459	24.5168	+	5	5	5	29.4	29.4	29.4	28.793	0	138.54	8081900000	125	26.1421	25.8495	24.6096	24.6715	25.7239	24.9718	20.4273	23.4394	24.5544	24.5351	24.3894	23.5877	24.8718	23.9699	24.7794	20.147	20.8288
31.2632	31.9482	32.7986	35.9877	35.9213	35.8744	35.8864	35.9441	35.9443	35.8871	35.8912	35.9506	35.7692	35.8881	36.0796	35.6658	35.5316	36.0254	36.0852	36.0272	36.1129	+	216	216	77	74.2	74.2	33.5	223.56	0	323.31	24922000000000	183480	36.1046	36.289	35.9953	36.171	35.9735	35.9966	35.7684	35.5793	35.9193	35.9662	36.0403	36.1838	35.6465	35.7226	36.0593	36.1003	36.0153
23.0889	21.0596	19.6943	25.1955	23.2361	25.1104	25.6303	25.61	25.9657	25.9624	25.8391	25.5142	24.7338	24.3401	25.8985	23.7998	24.5954	25.5425	26.0406	24.3025	24.3174	+	21	21	21	22.6	22.6	22.6	110.33	0	242.52	20286000000	393	27.938	27.1836	25.4354	25.9173	25.3401	26.5596	23.9603	25.4855	25.002	25.3677	24.447	24.8715	26.3852	25.3782	25.8072	25.0645	26.1364
21.9117	20.4754	21.3598	27.0305	26.8854	27.0848	26.9502	27.2882	26.9707	27.3206	27.2122	27.1303	26.827	25.7483	27.267	27.5905	27.7571	26.6799	27.2405	26.986	26.5651	+	23	23	23	29.7	29.7	29.7	108.49	0	323.31	66636000000	1019	28.0906	28.2901	26.9517	26.6242	27.2998	27.5312	26.9238	26.831	26.1032	26.28	26.3447	26.2214	27.6048	28.0746	27.1709	26.9484	26.5481
21.8746	21.6961	22.143	27.1639	27.3322	27.5856	27.3599	27.3881	27.0577	27.5725	27.0245	27.1902	26.968	26.68	26.6516	25.1622	23.7367	26.8264	27.0373	26.8843	26.3045	+	66	66	66	24.8	24.8	24.8	398.29	0	323.31	53948000000	1162	28.5948	28.1038	26.9939	26.7699	26.7429	26.6725	26.954	27.2432	27.1812	27.0536	26.6903	26.8149	27.5147	27.3217	26.7546	26.039	26.2767
25.0221	24.9288	24.9347	19.1269	20.4041	20.2999	19.6148	19.7448	20.6365	20.0848	20.2908	21.6427	19.3579	21.6039	21.6319	23.6805	23.9965	21.3313	22.13	20.53	21.1915	+	5	5	5	40.7	40.7	40.7	15.137	0	33.665	843330000	89	21.3232	20.6773	22.8131	20.6073	22.0305	21.2217	22.8753	19.7231	21.0637	22.3993	20.0494	20.153	19.7121	20.4325	20.2715	20.8718	22.8926
21.3329	22.1709	22.332	27.7364	27.8351	27.8509	27.6179	27.8181	27.8364	27.6941	27.7277	27.332	26.986	27.3005	27.2042	26.8667	27.1325	26.7036	27.4143	27.1871	27.2412	+	13	13	13	34.7	34.7	34.7	52.697	0	224.13	69355000000	1888	28.7102	28.2364	27.5374	27.4213	27.2889	27.41	27.0942	26.8727	27.4116	27.3116	26.8579	26.7925	27.7814	27.456	27.2054	27.5348	27.1795
23.8515	22.8225	21.4699	26.3153	26.5515	26.6174	26.869	26.3093	26.4341	26.4885	26.3965	25.6879	25.732	25.7582	24.7267	25.5643	25.0067	25.6284	25.5705	26.2482	23.3936	+	23	23	23	59.3	59.3	59.3	52.2	0	246.75	24362000000	548	26.4227	26.2833	26.1115	26.1595	25.3664	23.7504	26.1572	26.1391	26.1552	26.4541	26.0074	26.3531	25.7204	25.3918	25.4653	24.7263	25.073
25.704	25.2896	26.524	27.3268	27.4756	27.5327	27.5715	27.4517	27.4766	27.5354	27.5708	27.3848	27.2474	27.2336	27.1388	27.0621	27.0026	26.9965	26.9575	27.0343	27.4485	+	26	26	26	75.9	75.9	75.9	52.816	0	323.31	63410000000	1304	27.8217	27.4455	27.2575	26.3674	26.7608	26.4016	27.7174	27.9322	27.0978	27.0918	27.0155	26.7939	27.2624	27.063	26.4814	25.8577	27.045
22.0619	20.9988	20.7199	26.0217	25.7051	26.2387	26.3323	25.6527	25.9472	26.0333	25.8827	24.6205	24.8208	25.9183	24.5919	25.7021	25.9322	23.2545	22.2485	25.0119	20.9294	+	21	21	21	58.2	58.2	58.2	54.208	0	240.92	21125000000	399	25.0049	25.8368	26.1781	26.1269	25.9272	24.2429	26.4889	26.582	26.7425	26.1829	26.0589	26.1031	25.1143	25.7281	23.9031	21.1483	23.7819
21.7616	20.9648	22.2916	24.123	23.1391	23.5774	24.0922	24.1542	24.3051	24.7554	23.9725	23.4405	23.0716	24.7375	24.8261	24.5777	24.7353	24.2694	24.3922	24.3703	23.7411	+	7	7	2	50.6	50.6	12.2	19.779	0	118.83	10755000000	164	26.8928	25.3124	24.771	24.304	24.6114	20.769	23.6113	25.3146	24.3283	24.868	24.1899	24.0498	25.7624	24.3005	24.5746	24.3309	24.0201
23.1374	21.416	22.493	19.381	19.4563	19.9796	20.1032	18.7422	20.2473	20.6913	19.4663	22.8619	22.5509	20.8484	22.287	20.4745	23.5573	21.8771	21.7465	21.5315	20.4445	+	4	4	4	20.8	20.8	20.8	28.274	0.00068446	6.466	702760000	11	20.1769	20.1473	18.9587	20.1375	22.3625	20.7636	20.3591	19.4589	20.0175	20.5738	20.2315	20.8295	22.449	22.8151	21.4987	20.8482	21.4144
24.5641	25.5542	24.7772	27.0502	27.2695	27.5307	27.4363	26.9886	26.9889	27.3135	27.2244	27.321	26.8424	26.4041	26.1576	26.0016	26.3707	25.8017	25.2146	26.4076	25.4273	+	11	11	11	62.5	62.5	62.5	15.515	0	84.352	45032000000	734	27.425	27.6318	26.413	25.6728	25.6336	25.3589	26.7053	26.7112	26.6309	26.9005	26.2274	26.2003	27.0206	26.405	25.3176	25.2412	26.358
23.7377	22.3202	23.6392	19.7121	20.1094	20.4726	19.978	20.3847	20.4402	19.859	19.5083	19.2903	20.537	21.0737	22.0983	21.6259	22.0972	22.6854	21.892	19.9163	20.7641	+	1	1	1	4.9	4.9	4.9	52.028	0	53.749	522990000	62	21.6294	21.6968	20.3751	20.684	21.3552	21.2963	21.3383	20.8183	20.4535	21.7555	21.4951	20.4787	21.4244	21.2296	19.9402	22.4457	20.9951
24.7426	22.9493	25.9192	26.3124	25.9303	25.6597	25.9131	26.3083	26.1627	26.1018	26.5785	27.5788	27.3328	26.1393	27.1933	26.522	26.9507	27.4506	25.9203	26.4051	26.3892	+	10	10	10	93.8	93.8	93.8	17.521	0	301.61	47966000000	751	25.8056	26.5832	26.4419	27.4076	26.9777	27.0778	27.1724	26.9416	26.5174	26.6615	27.075	28.0507	26.8643	26.916	27.0194	27.0948	27.1329
22.8712	22.5982	22.1194	18.9357	19.2128	19.6474	20.0418	20.7243	20.4947	21.0902	20.5506	20.4852	19.965	21.3449	21.184	20.1108	19.7095	21.5854	21.0171	20.2054	19.5013	+	1	1	1	5.1	5.1	5.1	49.624	0.0029002	3.3194	191480000	7	21.5779	22.2072	20.7614	20.0653	20.9311	21.602	20.6012	20.4097	19.991	21.1721	18.5823	19.198	20.1003	20.4682	22.3442	19.7897	20.5633
21.4707	21.804	26.8616	29.945	29.6419	29.4132	29.6063	29.8927	30.3091	29.9382	30.0728	30.2323	30.0352	30.5383	30.7256	28.9451	28.9193	29.6607	29.9295	30.7687	30.4535	+	59	9	2	21.3	6	1	222.86	0	62.654	336430000000	2763	30.4664	29.6703	29.5837	29.8545	29.3671	30.3225	29.4663	29.8413	29.3058	29.6262	29.9418	29.9538	29.8976	28.8299	30.5627	30.0741	30.5423
25.4793	24.4581	24.066	23.6296	23.4348	23.2734	19.9742	23.3909	23.6296	23.6785	23.4275	25.1692	25.83	20.9725	24.3738	27.8735	27.7901	27.3028	28.1642	24.6783	26.8913	+	3	3	2	15	15	10.6	23.895	0	20.44	24148000000	149	22.1339	22.2885	23.3996	24.8913	25.2077	25.3552	23.5897	23.3778	22.5878	20.2427	23.1463	23.2873	27.2997	27.7214	26.9391	27.2631	27.4387
31.1887	30.9334	31.2096	30.1938	30.1823	30.3479	30.1886	30.3139	30.2441	30.2548	30.2085	30.3556	30.4559	30.2967	30.1334	30.198	30.2401	29.8413	30.1393	30.1248	30.1172	+	65	65	65	62.9	62.9	62.9	116.45	0	323.31	472480000000	7101	29.4414	29.5884	29.9203	29.8588	29.9333	29.8908	30.5098	30.4486	30.0193	30.0041	29.9365	29.9653	30.0356	30.0793	29.9304	29.9048	30.0308
21.5565	22.4988	24.309	23.4783	23.8477	24.3941	24.1269	23.9349	24.0788	24.643	24.0515	24.3915	24.3922	25.1815	24.9015	26.119	26.2588	25.1351	25.571	25.1217	24.3474	+	8	8	7	52.3	52.3	43.7	16.93	0	101.93	13789000000	294	25.4308	26.1881	24.1037	24.1031	26.0072	25.5086	25.3949	25.3691	23.4526	24.1428	24.4153	24.8652	25.9158	26.4265	24.9847	24.827	21.177
22.3442	21.6016	21.2199	27.0667	27.1109	27.0015	27.0357	26.9032	26.738	27.0962	26.9891	27.2321	27.1008	25.9749	26.1446	26.5625	27.0527	27.9379	27.5563	26.5914	26.4945	+	85	85	84	35.4	35.4	35.1	343.81	0	323.31	66703000000	1629	28.023	28.1101	27.6303	27.7374	27.6121	27.3112	27.1938	26.7312	27.4464	27.1971	27.3587	27.7524	27.4658	27.6295	27.0319	26.6958	26.6581
23.1258	25.1098	24.982	28.1676	28.248	27.9847	27.7858	28.1276	28.1116	28.0146	28.1764	27.9872	27.9431	28.1674	28.3127	27.4937	27.6617	27.8939	28.2869	28.2967	28.1306	+	16	16	16	62.4	62.4	62.4	31.732	0	310.33	100150000000	1283	28.6292	28.5175	27.6749	27.8931	27.9055	28.0876	27.9202	27.9396	28.0166	28.1992	28.2037	28.1389	27.3364	27.4882	28.2133	28.2075	27.9474
23.1089	21.5527	21.599	27.022	26.9835	26.7767	26.8614	26.8327	26.8644	26.8392	26.978	26.0652	26.2243	26.5444	26.8671	26.4415	26.2006	26.1892	26.5164	26.5005	26.1111	+	13	13	13	55.1	55.1	55.1	30.752	0	129.72	34618000000	403	27.2114	26.9179	26.3987	25.9731	26.2996	26.0836	26.2945	26.3047	26.2838	26.4758	26.0112	26.3222	26.0951	26.1221	26.3323	26.2404	26.3044
24.5984	27.2908	27.1135	29.7591	29.708	29.9038	29.7381	29.6122	29.7828	29.6896	29.7511	29.2617	28.9255	29.7937	29.5691	28.6907	28.6953	28.932	29.2619	29.73	29.634	+	18	18	18	78.7	78.7	78.7	32.351	0	323.31	302440000000	6068	29.9481	29.7432	29.335	29.0019	28.8464	29.0763	29.0722	29.0964	29.4842	29.6019	29.3209	29.3557	28.9354	28.5606	29.2825	29.1038	29.3483
21.3403	21.0233	21.5618	25.0463	24.6336	25.0771	24.5002	24.8948	25.0178	25.1204	25.3367	24.111	22.8736	24.2825	24.5995	23.9835	22.8083	23.9945	25.4635	24.1428	22.8216	+	34	34	34	24.3	24.3	24.3	196.58	0	309.25	12334000000	415	26.5369	26.7421	25.3672	25.3015	25.6741	24.9225	23.8135	24.1052	24.2388	24.7707	24.5074	23.9417	26.258	25.1322	24.9558	23.9594	25.0486
21.066	22.8267	21.3772	19.3806	19.4312	19.6734	20.8269	19.9074	18.9735	18.7588	20.485	20.2202	20.808	21.9943	21.2411	25.6973	24.8073	24.0694	22.6857	22.6058	20.3363	+	12	12	12	23.2	23.2	23.2	99.357	0	187.59	6481200000	91	26.0221	24.7387	20.5216	23.9446	24.291	24.072	20.2607	20.8312	20.3497	20.0754	20.1181	21.9844	26.7186	25.5548	24.1131	22.4248	22.7045
25.7836	24.3282	25.1593	29.1181	28.9233	29.0358	29.0337	29.0243	29.0175	28.9659	29.0082	29.0895	28.9851	28.958	28.8604	28.726	28.7707	28.9939	29.1741	28.8779	28.6251	+	84	84	84	60	60	60	185.46	0	323.31	186680000000	3507	29.0052	28.9923	28.949	28.8679	28.7897	28.9235	28.8729	28.7078	28.9564	28.9588	28.8474	28.9735	28.8081	28.7629	29.0468	28.4909	29.1724
21.5416	21.4887	21.6665	27.6055	27.5582	27.7215	27.5917	27.6551	27.5484	27.1821	27.6097	27.1059	26.9017	26.6802	26.5706	26.5662	26.8868	26.6527	26.6628	26.3066	26.6016	+	91	86	86	48	45.7	45.7	274.22	0	323.31	61856000000	1614	28.6415	28.3216	27.7987	27.4488	26.5819	26.5592	27.5045	27.3677	27.3551	26.813	27.2779	26.8883	27.3352	27.0128	27.1052	26.4146	26.8376
22.3586	21.4412	22.5961	25.0446	25.5345	24.688	25.1067	24.7069	24.5717	24.8829	24.5148	24.7841	24.2242	24.6192	25.1543	23.725	23.7742	24.3699	25.3494	25.0272	25.2242	+	19	19	18	19.1	19.1	18.3	143.07	0	112.05	9929100000	244	26.1023	25.9383	25.4831	23.8416	23.4302	25.1845	24.3764	24.5647	24.7407	24.7927	24.6957	24.3898	24.7703	23.4392	25.1212	22.6365	24.8591
28.7531	28.9696	28.8437	27.5458	27.5478	27.5628	27.3936	27.6324	27.8239	27.8404	27.4336	28.2892	28.3736	27.646	27.2731	27.2125	27.4394	26.9431	27.1005	27.006	27.0538	+	9	9	9	75.5	75.5	75.5	10.963	0	44.302	75113000000	1078	25.4441	25.4081	27.2239	26.5754	26.8329	26.928	27.8443	28.2556	27.1712	27.2508	26.9769	26.8761	27.5041	27.0138	27.0387	27.1055	27.3043
24.5975	27.7402	26.1196	29.3188	29.5416	29.4516	29.5615	29.6291	29.6302	29.5649	29.5332	29.7726	29.4229	29.0904	29.2537	31.428	31.1306	30.3621	30.0893	29.7792	29.671	+	7	7	1	63.6	63.6	8.5	13.988	0	124.66	352650000000	1973	30.6548	30.765	29.4748	29.5599	30.6219	29.7652	29.0744	29.4487	29.5314	29.1541	29.4565	29.5194	30.58	30.4267	29.1516	29.6662	29.3562
21.3645	21.2072	22.4045	28.1573	28.0805	28.1785	28.1443	27.9087	27.9775	27.8848	27.9429	27.804	27.6821	27.7525	26.8218	27.8673	27.707	27.9159	27.8528	28.4572	28.0898	+	56	56	56	64.6	64.6	64.6	116.72	0	323.31	113320000000	2233	28.6028	28.6319	28.1517	28.1703	28.0352	28.0075	27.7314	27.8148	27.8898	27.8661	27.7262	27.9453	27.9831	28.4042	27.8277	27.3289	27.5373
21.4931	21.556	21.6684	25.2696	25.966	25.6516	25.6672	25.6189	25.8952	25.7257	26.0062	25.7987	25.2807	24.4955	25.2884	26.5516	26.7335	25.1092	24.2272	26.0321	24.4485	+	37	37	37	30.7	30.7	30.7	191.55	0	317.93	24519000000	635	27.1329	27.1338	25.3831	24.7155	25.4234	25.636	25.9477	25.8939	25.3023	23.8865	24.9936	25.925	26.2182	26.5634	25.0918	24.7784	25.059
31.7498	31.8299	31.8767	31.2723	31.3778	31.5652	31.259	31.3222	31.2989	31.5699	31.2218	31.2434	31.4672	31.1207	30.8774	30.8527	30.9144	30.9562	30.8025	31.1339	31.1488	+	26	26	26	64	64	64	47.473	0	323.31	896550000000	14567	30.5203	30.3689	31.0854	30.9389	30.7178	30.8832	31.5476	31.9353	31.1291	30.9974	31.0849	30.853	31.0326	31.0235	30.7999	30.9062	31.1207
27.1983	28.2923	27.6296	29.491	29.4103	29.3299	29.3977	29.524	29.3368	29.3587	29.4888	29.8569	29.5435	29.6672	30.062	31.2956	31.3491	31.0876	30.9345	29.768	29.8674	+	9	9	1	58.7	58.7	5.6	13.906	0	181.42	550630000000	4844	30.4885	30.65	30.4741	30.5165	31.307	30.6315	29.3746	28.8523	30.4686	30.3769	29.9535	30.4745	30.4779	30.2941	30.6571	30.8211	29.9158
22.2256	22.1114	21.6438	25.5202	25.4864	25.5653	25.0953	25.3465	25.4285	25.6534	25.8129	25.7929	24.3953	25.3866	25.8113	25.6765	24.9719	25.2429	25.7446	24.8763	25.2276	+	10	10	10	48.7	48.7	48.7	29.26	0	83.363	16306000000	299	26.1503	25.7312	25.6372	25.1353	22.2069	24.9578	25.3398	24.7262	26.047	25.7684	25.754	25.9097	25.4944	24.9836	25.5892	20.6729	23.4207
22.6638	21.4044	21.828	26.0922	25.997	26.2085	26.2687	26.2662	26.4367	26.3171	25.9624	26.4434	25.5537	25.9406	25.7094	26.0725	26.231	24.9805	25.999	25.7596	26.2174	+	13	13	13	54.1	54.1	54.1	33.499	0	219.26	37192000000	859	26.8975	26.9335	26.3723	25.9814	23.5097	24.8487	26.43	26.3658	26.5904	26.3306	26.0811	26.001	26.676	26.0404	22.7543	22.3308	23.542
26.524	26.4945	26.7409	27.9338	27.7764	27.7615	27.8374	27.9634	27.9977	28.0317	28.0157	27.9916	27.6771	27.8099	28.2163	27.692	27.5735	28.1551	27.9383	27.6644	28.4515	+	15	15	15	89	89	89	17.086	0	323.31	96837000000	1602	28.2078	28.2056	27.8876	28.0346	28.3165	28.0957	27.7171	27.4728	27.979	28.0841	28.1508	28.3006	27.6181	27.5166	28.0475	28.053	28.298
21.992	21.6418	21.8894	24.7702	24.9789	25.2297	25.1752	24.868	25.038	24.8107	24.8864	24.737	24.6839	25.1491	24.9178	25.3569	25.9865	24.909	24.6815	25.2807	24.9087	+	36	19	11	39.9	25.4	14.6	103.07	0	206.19	16870000000	409	26.0585	26.3258	24.9124	24.5138	22.141	25.0478	25.1515	25.2978	24.9509	24.9623	24.7573	24.9904	25.4677	25.5066	24.883	24.4817	24.932
20.5457	23.7998	20.3036	30.3207	30.4205	30.5274	30.3245	30.4236	30.493	30.433	30.5141	30.0696	29.8287	30.0527	29.861	29.8546	29.9261	29.9606	30.0887	30.1239	30.0701	+	35	35	35	49.2	49.2	49.2	99.183	0	323.31	458530000000	5447	30.6572	30.5427	30.2674	29.9978	30.2861	30.2269	29.9392	29.9732	29.9783	29.9173	29.9018	29.7034	30.2416	30.148	30.0182	29.9083	30.0668
22.5866	20.5442	20.5038	18.9187	19.0489	19.6938	19.7718	19.7574	19.887	20.2321	19.9031	23.6583	22.8728	24.4532	24.4275	20.8668	22.3668	20.7843	22.383	23.2019	20.3151	+	9	9	9	27.4	27.4	27.4	38.299	0	49.633	4230600000	132	24.0926	24.5755	18.2203	20.4062	19.8083	20.9869	25.6621	25.5622	24.0356	23.6181	19.9982	22.0758	24.2565	22.287	23.1466	22.6844	21.5055
23.1844	26.2342	26.687	28.0699	28.0454	27.9225	27.9897	28.1569	28.2356	28.2122	28.1416	27.8362	27.7877	28.2442	28.1764	27.3506	27.1613	27.8857	28.1464	27.7918	28.0358	+	28	28	28	67.5	67.5	67.5	49.508	0	323.31	99298000000	1343	27.9379	27.6018	27.6309	28.2717	27.937	27.9366	28.2005	28.0027	28.0574	28.1185	27.9309	28.2901	27.5787	27.413	28.3047	28.5567	28.2194
23.9271	25.7362	22.9707	28.4929	28.4841	28.7305	28.553	28.5425	28.5439	28.4196	28.4048	28.4296	28.0682	28.3333	28.1782	27.9156	27.9864	27.4852	28.3721	28.3262	28.3634	+	36	36	33	70.3	70.3	66	74.569	0	323.31	129340000000	2866	28.7625	28.7283	28.3238	27.6267	27.7064	27.7787	28.6565	27.9853	28.2749	28.2498	28.3598	27.8709	28.0798	28.2551	27.8683	27.4305	27.994
20.5414	22.5072	21.2047	25.6559	26.0232	26.0302	26.2844	25.9035	26.0983	26.1437	26.2464	25.4948	24.7536	24.8541	24.5473	26.3229	26.2209	25.3322	24.9428	25.8026	25.2471	+	24	22	22	53.8	50.3	50.3	61.174	0	166.85	29165000000	669	27.0509	26.8965	26.8383	25.6553	25.0846	24.5502	26.289	26.3314	26.4534	25.6029	26.1141	25.4769	26.7984	26.5889	20.3994	23.0323	24.1067
28.6932	28.7153	28.7581	28.0134	27.9285	28.0796	28.0163	27.8365	28.0574	27.8483	27.7015	28.2649	28.2247	28.213	28.1113	27.5517	27.8423	27.8251	28.2584	27.9478	27.7753	+	15	15	15	56.6	56.6	56.6	31.474	0	323.31	101190000000	1762	26.7152	26.2937	27.8221	27.572	27.7692	28.0161	28.2296	28.5182	27.8208	28.073	27.8161	27.6921	27.7429	27.908	28.2695	28.0793	28.2425
22.0873	22.1432	21.9681	20.6876	17.9709	20.319	20.3689	20.0718	19.5162	20.072	19.3783	20.6093	20.7236	21.6202	20.3049	21.6064	22.5424	21.2173	22.475	22.8666	22.1349	+	1	1	1	3.8	3.8	3.8	93.28	0	49.491	361150000	24	19.743	21.8493	20.1552	20.8605	22.4155	20.2939	21.0341	20.5609	19.2071	20.9268	20.2036	20.4863	20.9364	21.3313	21.0241	21.8154	21.8941
21.8953	23.3126	22.9004	25.9605	25.8856	25.8773	25.7122	26.0923	26.1082	26.4198	26.0776	26.5574	26.6722	26.0393	26.2107	26.1266	26.1578	26.0447	26.1761	25.5841	25.0842	+	16	16	16	42.9	42.9	42.9	53.998	0	287.5	27274000000	514	26.1855	26.439	25.5383	26.2109	26.3975	26.3063	26.5373	26.341	26.1068	25.9874	25.8561	26.4767	26.6812	26.4045	26.1557	25.3226	26.1564
24.8464	26.2041	26.4096	28.7534	28.7737	29.0487	28.8814	28.938	28.8919	29.0421	28.8089	28.7391	28.379	28.5685	28.6316	28.6303	28.7963	28.1599	28.3618	28.3324	28.4227	+	23	23	23	46.9	46.9	46.9	67.941	0	323.31	144990000000	1951	28.8713	28.9452	28.2576	27.9737	28.5387	28.4429	28.7506	28.4851	28.4269	28.4034	28.2796	28.0947	28.5943	28.7597	28.2041	28.4483	28.4891
30.666	30.9588	30.9858	31.9617	31.9624	31.9859	31.977	31.9105	31.9194	31.8288	31.8946	31.897	31.8743	31.5833	31.5059	31.892	31.76	31.4847	31.1881	31.7473	31.8063	+	42	42	42	65.1	65.1	65.1	82.669	0	323.31	1554400000000	16206	31.9812	31.8905	31.8907	31.8774	31.5678	31.4058	31.9372	32.1203	31.7754	31.7827	31.8136	31.8603	31.7069	31.7324	31.4519	31.4826	31.4978
31.4708	31.2843	31.4827	31.3528	31.3043	31.3556	31.3614	31.3386	31.4678	31.339	31.189	31.0826	31.1563	31.2079	30.9656	30.9105	30.9457	30.9124	31.1738	30.9348	31.0092	+	28	28	28	85.1	85.1	85.1	41.829	0	323.31	867810000000	8486	30.5497	30.5142	30.986	30.9348	30.9562	30.8747	31.1381	31.4079	30.962	30.8991	30.9465	30.8504	30.9076	31.0942	30.9771	31.0072	31.1633
21.9103	22.2095	21.4954	23.4639	23.5531	24.128	23.6388	24.4252	24.1281	24.0188	23.7921	23.7917	24.1348	24.2608	23.1499	23.6643	24.0612	22.9835	21.8149	24.3919	23.7428	+	11	11	11	24.2	24.2	24.2	62.219	0	65.957	8847700000	549	24.3466	24.6118	24.8169	24.8482	22.7927	23.3992	25.1283	24.6144	24.6479	24.277	25.124	24.5845	24.5766	25.2763	23.5707	24.1418	23.1974
21.5931	24.6322	24.0726	29.0554	29.288	29.2144	29.2814	29.0952	29.1393	29.0485	28.9889	29.1347	28.7293	29.1533	29.6623	28.8611	28.7603	28.8782	29.3002	29.4777	29.1341	+	47	47	47	59.8	59.8	59.8	83.899	0	323.31	210530000000	2845	29.4637	29.4841	29.2738	29.2848	29.1151	29.1598	28.8413	28.8795	29.2147	29.2438	29.1978	29.3576	28.9305	28.7405	29.0426	29.0889	29.3796
23.4558	23.8521	21.4686	26.9662	27.16	26.9617	27.0661	27.091	27.2792	27.1181	27.1427	27.5019	27.5751	26.6164	25.0401	29.1067	28.9207	28.9572	29.2137	28.4789	28.5621	+	31	31	31	71.5	71.5	71.5	54.752	0	323.31	121730000000	1773	30.371	29.6439	27.476	27.2928	27.8803	28.1698	25.3065	26.3073	27.4192	27.2464	28.1244	27.9844	29.118	29.0257	29.2943	29.179	28.6455
21.843	20.9704	24.7782	26.6745	26.7361	27.0067	26.8046	26.3213	26.8822	27.1814	26.6615	26.3076	26.3617	27.0249	26.5	26.2369	26.3876	25.7027	26.1761	26.4289	25.9763	+	10	10	10	47.3	47.3	47.3	35.082	0	285.41	36430000000	550	26.1594	25.6378	27.0011	26.5002	25.2378	26.6557	26.8905	27.2695	27.2573	27.0684	26.6994	26.4817	26.3081	26.1758	26.7392	26.435	26.0519
22.4933	21.6741	21.618	25.7843	25.7903	25.8336	25.749	25.6863	25.8268	25.8989	25.7074	25.8224	26.1309	25.5078	25.0276	25.2635	25.4091	24.6713	25.0932	25.5385	24.9511	+	15	15	15	14.3	14.3	14.3	118.98	0	101.12	19950000000	536	24.7041	23.856	25.7302	25.5007	24.826	25.2746	26.0655	26.8463	25.6693	25.5148	25.4213	25.5137	25.942	25.98	25.0124	22.8605	25.2896
25.6303	25.7739	25.5157	27.4068	27.2868	27.489	27.5919	27.3115	27.101	26.963	27.1436	27.3938	26.8894	27.0447	27.7187	26.7048	26.225	27.4724	27.1236	27.0226	26.7005	+	11	11	11	49.5	49.5	49.5	24.038	0	159.78	61214000000	1805	27.2566	27.3079	26.9251	27.4488	27.1118	27.2173	26.6044	26.5825	27.4381	27.2863	27.6527	27.4884	26.8229	26.6703	27.0969	26.5087	27.4534
23.6405	21.8825	21.3728	25.3531	25.3964	25.6427	25.5654	25.6632	25.9482	26.1144	25.5815	25.0902	24.1351	24.3413	23.9015	23.128	22.7334	23.494	23.9828	23.7677	20.2989	+	22	22	22	31.7	31.7	31.7	96.804	0	159.86	12398000000	319	26.8042	26.5943	25.554	24.7271	24.2666	24.9717	24.751	22.791	25.0026	24.717	25.395	23.8418	24.6804	19.2945	23.5091	23.6954	24.0485
25.9671	25.8115	25.4422	27.4447	27.337	27.4855	27.4791	27.3857	27.3328	27.1821	27.1463	27.5674	27.1055	27.4559	27.2192	27.4026	27.5818	26.3282	26.9107	27.3743	27.1653	+	3	3	3	50	50	50	7.4454	0	123.23	64770000000	733	27.4096	28.5981	26.8573	27.138	27.4959	27.3922	28.0536	26.9611	27.3054	27.0017	27.2269	26.8588	27.0797	27.9154	27.5492	27.0151	27.4367
21.8667	20.6791	22.122	26.2049	26.1426	26.4394	26.3228	25.4002	25.4631	25.4527	26.2072	27.1201	27.5216	25.5245	24.2912	28.9566	28.6779	28.4461	28.5407	27.6295	27.1822	+	25	25	25	54.8	54.8	54.8	49.391	0	323.31	97271000000	1560	29.3489	29.4052	27.5611	25.8203	27.215	26.8729	24.4268	23.8583	26.75	26.8904	27.9649	26.9973	29.4214	29.0353	28.9565	28.8637	28.0959
23.116	22.3147	22.043	25.5719	25.7042	25.9777	25.5734	25.8597	25.4952	25.7895	25.7526	25.0357	21.7036	24.8715	24.8137	27.2818	26.8148	25.5712	25.8539	25.4191	24.4783	+	73	72	58	42	41.6	35	226.37	0	323.31	35788000000	833	28.6701	28.498	25.9691	24.4573	26.026	26.3598	25.6132	25.8636	25.1851	25.012	25.4305	23.8523	27.3589	27.0856	25.3359	23.8417	23.9639
21.2921	22.0497	23.6988	28.7891	28.6715	28.7398	28.7409	28.6867	28.7112	28.6443	28.5816	28.4558	28.1928	28.6177	28.3023	28.3299	28.2313	28.3904	28.8869	28.6292	28.6397	+	39	39	23	42.9	42.9	25.6	112.98	0	323.31	149800000000	2811	29.1268	28.8877	28.8408	28.4692	28.4947	28.3778	28.1254	28.028	28.4333	28.5008	28.3575	28.382	28.5202	28.2712	28.4774	28.6588	28.4269
20.5944	22.7643	21.0387	26.3652	26.6074	26.4079	26.5368	26.6974	26.5619	26.6566	26.6538	26.6721	26.4322	26.5272	26.2619	26.7024	26.4105	26.2839	25.7175	26.3495	25.8248	+	54	54	49	27.9	27.9	26.1	291.12	0	323.31	33544000000	1068	27.1861	26.7847	26.5062	25.7782	26.2495	26.0914	26.1145	26.696	26.3916	26.2102	26.7664	26.4033	26.5312	26.5083	26.0075	25.7638	25.7651
29.5232	29.8498	29.6386	30.4925	30.4393	30.5108	30.412	30.5858	30.6258	30.5602	30.5857	30.3375	30.3035	30.275	30.3695	29.8439	29.8353	30.0226	30.0926	30.3648	30.1676	+	47	47	47	76.8	76.8	76.8	79.776	0	323.31	505750000000	6969	30.7968	30.4395	30.2089	29.9366	29.7518	30.062	30.0797	30.5292	30.4392	30.4485	30.0765	30.0938	30.0554	29.7441	30.0371	30.1321	30.2672
26.7769	27.196	27.0045	29.4639	29.3413	29.5662	29.3943	29.3866	29.322	29.2781	29.4415	29.1954	28.9343	29.1726	29.0319	28.9937	28.9204	28.4522	28.8587	28.8676	28.3916	+	26	26	26	65.4	65.4	65.4	52.625	0	323.31	224090000000	3353	29.6361	29.8032	28.8123	28.5835	28.7043	28.7902	29.2446	28.7122	28.7906	29.0645	28.6829	28.7919	28.8965	28.9142	28.8984	28.6425	28.6727
21.219	23.0119	22.5148	20.3597	18.9432	21.0022	19.8419	19.0943	20.2976	20.1935	19.1302	25.3847	25.6611	20.6577	20.5987	28.0088	27.9423	25.0001	24.6533	20.4491	21.1878	+	15	13	12	36.1	32.5	29.7	46.717	0	130.14	18923000000	317	20.1043	20.2282	21.4242	21.7643	21.5479	21.2458	19.5084	18.7939	20.1574	21.5561	20.8625	20.2564	27.9873	28.0299	21.9258	23.3155	21.7334
23.2426	22.1799	24.0182	26.9952	26.4756	26.2522	26.648	26.6889	26.5596	26.3291	26.4499	26.5351	26.2454	26.4583	26.8653	26.2443	26.1746	26.3463	26.4305	26.6333	26.8437	+	3	3	3	34.3	34.3	34.3	12.097	0	181.47	35384000000	477	26.7024	26.6349	26.1275	26.4827	26.7604	26.5139	26.3592	26.0278	26.244	26.1645	25.9208	26.8241	26.2114	26.351	26.5797	26.7605	26.6836
29.6277	28.7251	28.8966	28.0885	28.2092	28.0572	28.0805	28.0073	27.9402	28.068	28.0781	28.8167	29.1356	28.0104	26.2964	30.9827	30.992	29.6444	29.6794	28.5904	28.4539	+	27	27	27	53.3	53.3	53.3	51.317	0	323.31	240290000000	3038	25.8428	17.3977	28.313	28.0046	28.6855	28.6477	28.052	28.2229	27.7189	27.7658	27.4305	27.3319	30.8755	30.8271	29.9836	29.6522	29.0096
27.7605	28.3194	28.4119	28.9073	29.0211	28.9468	29.0213	28.9117	28.7874	28.8384	28.8525	28.8351	28.9108	29.3925	29.1635	28.6081	28.7517	28.507	28.5237	28.9124	28.9542	+	25	25	25	67	67	67	50.834	0	323.31	170460000000	2685	29.1216	29.3055	28.6966	28.615	28.752	28.9295	28.5555	28.8659	29.2	29.1741	28.8966	28.6601	28.7722	28.4763	28.9561	28.845	29.1022
22.5143	20.3626	21.277	28.4563	28.564	28.5829	28.4721	28.1914	28.5144	28.5085	28.3465	22.0818	19.8117	21.4368	24.117	26.6651	26.5309	31.1981	31.11	29.4607	30.1161	+	182	51	45	68.4	27.1	25.7	222.88	0	323.31	203170000000	3225	30.2559	30.5063	30.7367	30.9067	30.2703	30.4488	24.533	18.2013	22.5863	21.5558	21.447	22.4334	29.994	30.0858	29.1261	28.8209	28.3878
31.2794	30.7692	30.8515	29.9822	29.7659	29.8182	29.8978	29.8509	29.7574	29.8334	29.6865	30.1323	30.4177	29.982	29.6692	31.5178	31.6544	30.8147	30.9801	30.3265	30.2541	+	49	49	43	67.3	67.3	61.4	76.723	0	323.31	482900000000	6006	27.1109	25.5164	29.721	29.6659	30.2317	30.3279	29.7453	29.7933	29.4559	29.477	29.4186	29.5159	31.3225	31.148	30.9403	30.7772	30.1355
21.9359	20.701	19.9588	25.7689	26.2384	26.2332	25.9888	25.7905	25.718	25.8033	25.7064	25.9063	25.8247	25.4006	25.3001	26.3151	26.0567	25.7549	25.991	26.9261	26.1002	+	8	8	8	39.9	39.9	39.9	35.294	0	211.31	22425000000	513	25.129	23.8476	26.4343	26.2759	25.5327	25.8881	26.2364	26.6596	26.8397	26.2326	26.1381	26.2925	25.7497	25.6493	25.6052	25.5825	26.0903
22.0183	23.8128	21.8447	18.2483	19.9637	19.7442	18.7279	19.9792	19.9183	19.3457	19.2842	20.3732	19.8835	21.2692	21.7452	22.0551	21.26	20.0212	22.2837	21.5704	22.7198	+	7	7	7	10.9	10.9	10.9	101.2	0	18.896	448080000	16	22.9468	22.6377	19.2509	22.2272	20.6806	19.4633	20.1995	22.0182	20.4595	19.1829	21.4621	19.6778	21.4213	22.6271	22.1615	21.3317	20.9597
22.2416	21.6509	21.35	24.6926	24.3589	24.4895	24.6592	24.781	24.51	24.1245	24.5603	19.2607	20.927	21.1415	19.3801	24.231	23.4377	20.4798	20.0357	21.4439	22.4861	+	11	1	1	25.5	3.8	3.8	50.09	0	30.968	3064200000	47	20.4345	23.028	19.7041	20.401	23.6353	23.2922	23.6168	21.314	22.8926	20.0087	23.6511	23.8884	20.6279	20.1533	22.7254	22.4557	21.0035
24.1446	25.1409	25.1859	28.9384	28.9127	28.8741	28.8923	28.8005	29.0072	28.8064	28.8791	28.4917	27.9913	29.0177	28.7426	28.1447	28.0623	28.3854	28.931	29.0541	29.0922	+	31	31	30	47.2	47.2	45.9	88.216	0	323.31	171620000000	2944	29.2043	28.9823	29.1529	28.9112	28.4047	28.1968	28.7658	28.7502	28.9237	28.9779	28.7257	28.8511	28.1943	28.1465	28.4303	28.2885	28.339
30.0112	30.1375	30.1927	30.8489	30.726	30.7846	30.8981	30.763	30.8315	30.8249	30.8215	30.6803	30.5808	30.8708	30.7909	30.4464	30.4794	30.1041	30.6181	30.364	30.4013	+	32	32	32	70.9	70.9	70.9	51.386	0	323.31	671240000000	9496	30.7223	30.7703	30.8573	30.7474	30.4541	30.5377	30.3813	30.5794	30.8131	30.8174	30.491	30.4472	30.5613	30.3157	30.4584	30.5431	30.5886
33.2949	33.154	33.2646	32.5342	32.4651	32.4583	32.4696	32.4218	32.379	32.4279	32.4352	32.4237	32.6359	32.1954	32.1473	32.2663	32.2947	31.9796	32.1564	32.2539	32.2304	+	48	48	48	67.9	67.9	67.9	85.462	0	323.31	1886300000000	16544	30.726	30.5371	32.2068	31.9031	31.846	31.8557	32.5782	32.7143	32.0381	32.1287	31.9947	31.8967	32.1865	32.1966	32.0844	31.9417	32.2177
25.9744	25.751	27.1276	28.9322	28.8514	29.0658	28.943	28.9447	28.9799	28.8476	28.8326	28.7508	28.5889	29.0121	28.768	28.6585	28.5743	28.2601	28.2272	28.778	28.9216	+	22	22	22	61.7	61.7	61.7	40.603	0	323.31	200710000000	2915	29.0534	29.0528	29.2054	28.5363	28.4556	28.3703	28.924	28.8502	29.001	29.1044	28.946	28.884	28.4179	28.5569	28.5507	28.4336	28.5152
24.7971	24.6129	21.7984	26.2191	26.3705	26.4527	26.2272	26.2741	26.4964	26.7255	26.446	26.2658	25.5683	26.384	26.5404	26.0652	25.7235	27.2157	23.8398	24.1352	25.4806	+	9	9	9	69.8	69.8	69.8	13.36	0	266.96	31114000000	685	26.6349	27.0742	26.0926	26.5795	26.7244	26.8339	25.5743	25.7465	26.5147	26.6909	26.2897	26.6652	26.1375	25.7947	26.8667	26.4433	26.2408
21.5942	21.5635	21.9808	28.7467	28.4469	28.7943	28.6686	28.5469	28.418	28.3404	28.536	28.6604	28.239	28.4066	28.4081	28.4647	28.4576	28.0015	27.9813	28.0249	28.5601	+	7	7	7	56.3	56.3	56.3	11.424	0	69.699	142040000000	867	28.8463	29.7072	27.934	28.3327	28.4095	28.0756	29.0207	28.1779	28.5219	28.1696	27.7866	28.3033	28.4204	28.7645	28.0944	28.7022	28.498
25.8619	24.708	24.5314	26.9821	26.9446	26.5938	26.9171	27.1229	27.2782	27.0415	27.0688	27.3476	27.0469	27.5704	27.9402	27.1157	26.9716	27.5951	27.2813	27.548	27.7225	+	8	8	8	56.7	56.7	56.7	14.164	0	95.431	56414000000	643	27.3532	27.8883	26.5329	27.3267	27.6465	27.0892	26.887	26.1871	27.2796	27.2454	27.5473	27.5373	27.0875	26.7882	27.8829	27.9658	27.464
24.4113	21.824	25.0223	27.7704	27.0519	27.1254	27.1829	27.1525	27.2982	26.9901	27.1111	27.3204	26.8722	27.9322	28.5241	27.1023	26.816	27.5578	27.9436	27.5326	27.7023	+	10	10	10	86.6	86.6	86.6	9.7681	0	196.35	62143000000	905	27.8676	28.1974	27.5984	27.7821	27.448	27.8979	27.4448	26.8453	27.6387	27.7072	27.679	28.0929	26.8076	26.5589	27.5715	27.656	27.881
22.9151	21.7701	24.4752	26.6256	26.9682	27.2379	27.166	26.6422	26.7886	27.0093	26.7479	26.1008	25.0567	25.8065	24.7273	25.1518	25.3893	23.7601	21.729	21.2356	24.3968	+	4	4	4	50	50	50	9.3308	0	58.086	24516000000	278	27.0045	25.4208	26.423	25.2177	25.118	24.4196	26.2597	26.5531	26.8628	26.8254	25.8908	25.1324	25.862	24.9262	24.7394	24.6306	24.9018
21.757	22.8175	22.5813	24.8092	25.0783	25.0872	25.0044	25.0548	25.0161	24.9437	24.9497	25.3745	25.5067	23.9823	23.5264	25.8303	25.7917	24.0751	25.1167	23.9952	24.7546	+	6	6	6	53.3	53.3	53.3	17.008	0	135.42	14056000000	589	24.3693	25.1132	25.3363	25.8103	24.858	24.3155	25.1204	24.8869	25.1954	25.3981	25.5008	25.6544	25.6701	25.714	23.2935	23.4902	24.4002
29.3726	29.1961	29.1162	29.3241	29.381	29.1785	29.2195	29.2038	29.1014	29.0371	29.2469	29.2304	29.1373	29.3931	29.4544	28.6939	28.6502	28.8948	28.857	28.9863	28.9834	+	16	16	16	58.2	58.2	58.2	31.814	0	323.31	206940000000	2649	29.0204	29.2057	28.8789	28.7409	29.1007	29.1941	29.1026	29.2057	29.0437	29.1174	29.0324	28.8735	28.8236	28.6599	29.0424	29.05	29.2197
26.2855	25.7392	25.855	27.2653	27.3232	27.0135	27.0585	27.2237	27.0595	26.7419	26.9646	27.3777	26.9788	27.2705	26.8713	27.2198	26.873	27.4471	27.3921	26.7261	27.0529	+	7	7	7	53.5	53.5	53.5	15.081	0	147.92	53430000000	476	27.3586	28.2452	26.5312	26.4444	27.2611	25.1547	27.0857	26.9244	26.8637	26.926	26.5319	26.7005	27.0399	27.4537	25.8097	26.6846	26.9523
24.435	24.9752	25.5824	27.2003	27.0678	27.0684	26.5979	27.3826	27.3241	27.5657	27.0417	27.2138	26.9217	26.2521	26.9021	26.3363	26.0538	26.6523	26.8179	26.301	26.0704	+	10	10	10	34.9	34.9	34.9	21.71	0	79.553	43763000000	676	27.8127	26.982	26.4335	26.3315	26.7563	26.6228	26.4087	26.8538	26.8182	26.6429	27.1276	26.7334	27.149	26.4255	26.6665	26.2825	26.5997
25.9404	26.5043	26.4717	27.6947	27.5584	27.9532	27.648	27.6555	27.4613	27.7667	27.7007	27.5997	27.1805	27.4558	27.2388	27.0567	27.1221	26.8932	26.7182	27.0619	26.9099	+	9	9	9	65.4	65.4	65.4	21.984	0	323.31	58734000000	1044	27.7893	28.2231	26.9929	26.6672	27.3673	27.184	27.5532	27.3353	27.3025	27.2339	27.3103	26.6348	27.1891	27.4946	26.945	27.1506	26.9769
28.4611	28.388	28.2172	30.1807	30.0423	30.1404	30.255	29.9769	29.9545	29.8683	29.6124	30.1438	30.0366	29.7683	30.128	29.8962	29.7539	30.1045	29.7236	29.8155	29.6109	+	19	19	19	57.4	57.4	57.4	28.948	0	323.31	417940000000	4410	30.325	30.7571	29.6531	29.7444	29.8509	29.9007	29.9818	29.3851	29.6368	29.8625	29.7099	29.957	29.5555	30.0659	30.1295	30.1841	29.825
22.162	22.5835	21.2341	23.6747	23.6729	24.3683	24.3838	24.0061	24.1041	24.3014	24.3081	23.5684	23.2086	22.8517	20.0766	20.073	20.9553	21.1171	21.2988	21.2071	20.7016	+	3	3	3	41.8	41.8	41.8	16.318	0	67.124	3009500000	36	23.7901	20.5184	24.1297	20.6464	21.2553	21.1972	22.689	23.753	23.7101	23.8676	24.6148	22.96	21.6899	20.2908	21.1396	21.806	20.0292
22.5137	21.1857	24.4053	27.4105	27.1616	26.9522	27.4931	27.3461	27.4306	27.4597	27.3884	28.0709	27.6773	27.152	27.6529	27.8521	27.6695	27.4228	27.5522	27.7078	27.6223	+	10	10	10	64.9	64.9	64.9	15.283	0	215.11	70856000000	756	27.5303	27.8426	27.0148	27.3509	27.7422	27.3365	27.3302	27.3391	27.5047	27.3237	27.0726	27.6344	27.3567	27.3287	27.5419	27.6434	27.5091
26.1539	26.3414	25.7941	27.0494	27.0891	26.8429	27.2678	26.9488	26.6199	26.6784	26.6851	26.3901	26.1058	27.3241	26.9717	26.2718	26.0747	26.5497	26.1935	26.6865	26.5146	+	5	5	5	42.3	42.3	42.3	11.692	0	40.748	34359000000	427	26.808	26.9205	26.7949	26.3414	25.9891	26.3354	26.3971	26.3489	26.807	27.0295	26.5276	26.0378	26.1386	26.1696	26.9221	26.642	26.7432
24.126	26.3918	25.0482	26.8341	26.9384	27.0061	26.997	27.0205	26.5259	26.5499	26.9836	26.1491	25.8324	27.0099	26.6655	26.0564	25.9532	25.8258	26.231	26.0422	25.8168	+	10	10	10	60.6	60.6	60.6	16.331	0	141.48	30688000000	1165	27.2002	26.7032	26.3284	26.3391	26.6136	26.4409	25.8934	26.1485	26.8328	26.6667	26.5842	26.3263	25.9692	25.8992	26.5098	26.597	26.4547
25.9905	25.786	26.1225	28.8598	28.6694	28.8255	28.5494	28.7422	28.6636	28.6869	28.6432	28.4694	28.2172	28.1401	28.0615	28.0299	28.1447	27.7154	28.2948	28.3222	28.2856	+	17	17	17	65	65	65	34.155	0	323.31	155330000000	3907	28.936	28.9042	28.3165	28.1997	27.9672	28.0346	28.6402	28.1298	28.209	28.0824	28.291	28.4286	28.2507	28.3763	27.9307	27.9824	28.3663
26.2894	24.2904	25.5042	22.4215	22.977	22.4641	23.0095	22.7243	22.8026	23.001	22.8098	22.2771	22.9558	24.4201	22.9116	19.4393	21.054	23.2547	22.7794	22.7967	22.7424	+	2	2	2	27.9	27.9	27.9	14.2	0	79.286	4607500000	899	23.0621	23.1203	22.7978	21.9352	21.3907	23.0258	22.1574	22.5478	22.4538	24.5692	23.8295	22.716	21.9351	22.856	23.7329	22.7305	23.797
24.8953	25.2114	26.1673	26.8318	26.9836	26.6444	26.915	26.5905	26.8934	26.7104	26.6413	26.1573	25.7644	27.4555	27.2261	25.6762	25.7411	26.3375	26.8691	26.7365	26.45	+	14	14	14	50.2	50.2	50.2	26.334	0	111.64	33573000000	683	27.102	26.3546	26.9986	26.512	25.9911	26.2612	25.3432	26.1019	27.4359	27.5411	26.7823	26.4906	25.8774	25.656	26.1748	26.7568	26.3021
23.4021	25.978	25.935	26.882	27.2619	27.2325	27.2287	27.6359	27.6095	27.2747	27.429	26.7607	26.8992	26.8092	26.5129	26.5343	26.6087	25.9178	26.4493	27.0873	26.7566	+	8	8	8	52.6	52.6	52.6	19.784	0	273.03	53192000000	1103	27.9904	27.2667	27.4149	26.7112	25.3749	25.4386	27.0564	27.5304	27.1444	27.1954	27.0032	26.7833	26.7768	26.3249	26.4141	26.5549	25.7186
23.3927	22.7455	20.9192	19.4986	20.6359	18.4806	20.5262	19.6031	19.9747	20.0944	19.8049	19.9462	21.1432	20.6286	20.5723	21.1006	20.7038	21.3898	21.2882	21.0713	22.3372	+	1	1	1	12.9	12.9	12.9	20.52	0.00062972	4.521	178310000	9	22.0371	20.0366	21.8477	20.401	20.8364	19.3663	20.6356	21.4781	20.5135	20.7613	20.672	21.5853	20.3806	19.5625	21.8308	21.6685	19.2276
29.6446	30.095	30.0532	30.774	30.7103	30.6664	30.5367	30.4933	30.5258	30.5295	30.5237	30.7384	30.7622	30.7239	30.5715	30.2044	30.2209	30.2852	30.5797	30.4011	30.4017	+	24	24	23	59.6	59.6	58.1	52.851	0	323.31	544350000000	6415	30.9634	30.9357	30.4826	30.1709	30.1501	30.2252	30.5313	30.8064	30.4197	30.4928	30.4529	30.3314	30.3413	30.3109	30.4288	30.5794	30.4347
21.3112	22.3065	22.0863	26.6165	26.6082	26.4668	26.3666	26.5868	26.712	26.6933	26.721	26.5174	26.0736	25.8064	25.5729	23.4855	25.8751	25.0466	26.0949	26.0003	25.7807	+	6	6	6	39.1	39.1	39.1	18.382	0	62.969	32543000000	515	27.1916	27.6638	25.0927	25.9888	25.6059	24.9933	26.8837	26.3254	25.5467	25.3279	25.7729	25.7724	25.8108	26.7924	25.8921	24.0892	25.3984
32.4483	32.673	32.1471	31.1282	31.1137	31.0526	31.0892	31.1951	31.2139	31.2181	31.1159	31.4827	31.8569	31.146	31.0314	31.2539	31.3362	31.3092	30.6692	31.1187	31.0531	+	26	26	26	56.7	56.7	56.7	51.736	0	323.31	1007700000000	8873	29.409	29.7753	30.8334	30.9395	31.0106	30.701	31.6696	31.6408	31.0601	30.8808	31.0763	31.1147	31.191	31.4333	30.9416	30.7965	31.1515
22.1269	22.5111	22.8011	26.1094	26.1652	26.0899	26.0823	26.0697	26.2421	25.8162	26.0641	26.4287	25.9919	25.7996	25.4136	26.3502	26.1323	25.0198	26.3947	26.1505	25.4789	+	7	7	7	43.3	43.3	43.3	14.286	0	27.535	24920000000	642	25.901	26.1195	25.7763	25.962	25.4909	25.5593	26.2484	25.3516	25.9637	25.7872	25.8972	26.1174	26.3928	26.4802	24.6858	24.7758	25.9191
29.209	29.1852	29.4154	30.1404	30.1915	30.2472	30.2193	30.0893	30.0971	30.2172	29.9898	30.0093	30.2405	29.9671	29.9081	29.42	29.254	29.1815	29.5398	29.7618	29.7046	+	20	20	20	75.8	75.8	75.8	38.937	0	323.31	351820000000	4940	29.5348	29.4771	29.7513	29.4281	29.4992	29.8032	30.096	30.3699	29.7642	29.7634	29.2697	29.3174	29.8939	29.4936	29.6821	29.5489	29.9008
29.2755	29.0659	29.1791	28.4028	28.3872	28.4432	28.3269	28.1769	28.2175	28.1111	28.1492	27.917	28.1859	28.1527	27.5052	27.8343	28.0211	27.0685	27.7068	27.8198	27.4488	+	33	33	33	79.7	79.7	79.7	61.417	0	323.31	107090000000	2486	26.2871	26.513	28.001	27.7881	27.6043	27.8277	28.6106	28.7021	27.831	27.7933	27.6351	27.4057	27.6015	27.967	27.6693	27.451	27.9399
29.4682	29.405	29.4467	28.7083	28.5192	28.6297	28.7294	28.8192	28.7659	28.7181	28.8498	28.6308	28.9536	28.7833	28.4161	28.1806	28.3696	28.1837	28.7335	28.332	28.4223	+	22	22	22	64.2	64.2	64.2	55.988	0	323.31	155920000000	3444	26.5197	26.7317	28.3856	28.5759	28.6024	28.4795	28.8531	29.151	28.8349	28.7839	28.5725	28.8268	28.544	28.4551	28.6574	28.5707	28.7688
26.6472	28.1171	28.3382	29.4999	29.309	29.328	29.007	29.2438	29.412	29.134	29.2935	29.4503	29.1422	29.5834	29.4161	29.0749	29.042	29.1501	30.2303	29.7081	29.7834	+	17	17	17	57.8	57.8	57.8	35.327	0	323.31	295090000000	3153	29.5743	30.08	29.383	29.6526	29.1843	29.0283	29.3501	28.604	29.2891	29.3042	29.4514	29.8652	28.986	29.0975	29.3037	29.3591	29.1785
21.6108	23.4615	20.2181	25.0859	25.0632	25.1608	25.3001	25.5572	25.6662	25.6471	24.8338	24.9773	25.105	25.121	25.2039	25.2662	24.8962	24.7281	25.3609	25.4844	24.8676	+	8	8	8	21.3	21.3	21.3	56.43	0	240.79	16083000000	710	25.8233	25.6039	25.6033	25.971	25.7159	24.773	25.6612	24.7335	25.3195	25.5087	25.8671	25.4487	25.2481	25.7631	25.2777	25.5538	24.7555
24.2574	23.8233	22.8051	19.8369	21.1879	19.9146	21.0851	20.1603	19.968	18.5383	18.5243	20.1957	20.9207	22.2918	22.7248	21.1973	19.8427	22.044	21.263	22.0376	20.661	+	3	3	3	25.9	25.9	25.9	24.567	0	41.74	214770000	18	19.7193	21.381	20.4334	21.7276	20.376	20.8587	20.0194	19.9522	20.2731	19.8505	21.7118	20.6695	21.8426	20.55	20.8614	21.6444	21.729
29.0362	29.3695	29.1432	27.9436	28.1405	28.2496	27.8123	27.7473	27.7409	27.6851	27.7056	27.8625	28.1238	27.791	27.6531	27.4852	27.6391	26.8394	27.7039	27.3314	27.5886	+	15	15	15	41.6	41.6	41.6	48.994	0	232.69	81053000000	1293	27.2401	27.3822	27.3088	27.0338	27.095	27.3607	27.971	28.1423	27.5121	27.7078	27.3163	27.3369	27.6306	27.6617	27.4157	27.4367	27.6946
25.2197	24.6994	25.539	27.7717	27.7126	27.8138	27.8107	27.7244	27.5707	27.4854	27.6404	27.2796	26.9123	28.0287	27.6453	27.0578	26.7548	27.3184	27.2161	26.6786	27.3908	+	7	7	7	49.5	49.5	49.5	21.876	0	147.62	63816000000	1146	27.6488	27.4537	27.3444	27.3471	27.2425	27.2936	27.0824	26.5683	27.419	27.8756	27.3702	27.3202	27.0995	26.7843	27.6555	27.6687	27.4934
27.3072	27.9878	28.1048	28.9328	28.9206	28.8353	28.884	28.8607	29.0469	28.7615	28.837	28.8242	28.6854	28.9965	28.977	28.396	28.2965	28.7977	29.0067	28.6707	28.9348	+	17	17	17	80.2	80.2	80.2	13.527	0	323.31	157140000000	2034	29.2624	28.9276	28.8529	28.5398	28.9694	28.8264	28.5748	28.7273	28.7806	28.9416	28.4829	28.8613	28.4526	28.324	28.8485	28.8097	28.8264
24.6065	23.8494	23.929	25.8948	25.9814	25.9427	26.085	25.6271	25.319	25.6717	25.6601	24.9137	24.3294	25.7824	25.4654	24.1784	24.4478	24.8608	24.4644	24.7993	25.0607	+	5	5	5	53.9	53.9	53.9	14.982	0	50.397	12517000000	402	25.7722	25.3478	25.7379	24.751	25.2698	25.6061	24.8792	24.2943	25.6494	25.5891	24.9362	24.8008	24.762	24.5777	25.032	24.6123	24.8957
29.7214	30.3472	30.518	31.0972	31.0871	31.055	31.1029	31.0568	31.1659	31.1293	30.9795	31.0932	31.0639	30.99	31.2134	30.6471	30.6225	30.8664	30.8758	30.8477	30.8903	+	27	27	27	73.3	73.3	73.3	48.234	0	323.31	791650000000	6679	31.2353	31.3045	30.694	30.8463	30.6727	30.7577	30.9211	31.1135	30.7835	30.8475	30.8458	30.9342	30.7009	30.7608	30.8807	30.8542	31.0684
25.2802	26.1973	26.2972	29.289	29.3045	29.2771	29.5352	29.4994	29.5308	29.4913	29.3874	29.4709	29.2579	29.1068	28.7833	29.1568	29.1346	28.8986	28.6406	29.1523	29.0548	+	24	24	24	67.9	67.9	67.9	42.525	0	323.31	257550000000	4003	29.699	29.8761	28.9379	29.0753	28.9253	28.658	29.4867	29.2155	28.9491	28.8916	29.4268	29.1977	29.0288	29.1812	28.877	28.4576	28.8674
25.5103	25.7794	25.6929	26.0572	26.1441	26.2044	26.1487	25.8752	26.1256	26.2247	26.0814	26.7369	26.5391	26.8044	26.4927	26.8875	26.7069	26.3934	26.5039	27.189	27.2042	+	9	9	9	45.5	45.5	45.5	24.683	0	206.41	40339000000	945	26.6776	27.173	27.26	27.2603	26.1384	26.458	26.8555	26.3126	27.5623	27.3814	27.4813	27.4321	26.8077	26.8932	26.5389	27.1012	25.8992
24.4435	21.7081	25.1282	27.686	27.7025	27.4839	27.581	27.5748	27.6868	27.7258	27.6689	27.8981	27.4904	27.7752	27.7044	27.8508	27.4375	27.5712	28.1274	27.9136	27.6268	+	11	11	11	62.8	62.8	62.8	19.992	0	170.07	76394000000	779	27.9388	28.6306	27.618	28.1574	28.1334	27.6124	27.8662	27.1032	27.6623	27.6196	27.8767	27.8947	27.4597	27.7512	27.6344	28.0941	27.5751
25.6277	25.3695	25.9071	28.2961	28.387	28.5053	28.5473	28.5464	28.4736	28.3684	28.4865	27.8438	27.8292	27.8171	27.8188	27.8452	27.9121	27.7204	27.6387	28.1794	27.8963	+	10	10	10	57.4	57.4	57.4	21.024	0	323.31	89407000000	1992	28.5277	28.1004	27.8229	27.7524	27.672	27.6614	27.7831	28.1154	27.8669	27.907	27.5442	27.9486	27.8147	27.4507	27.3516	27.5307	27.6778
26.8081	26.5167	27.4398	29.3611	29.3579	29.3743	29.4256	29.3253	29.2169	29.3346	29.2232	28.9916	28.7591	29.0237	29.0213	28.4198	28.5882	28.3127	27.7157	28.9387	28.7147	+	17	17	17	73	73	73	30.149	0	323.31	188220000000	3004	29.3983	29.2053	28.7628	28.773	28.8022	28.9251	28.713	28.8162	28.9642	29.011	28.9824	28.9496	28.7074	28.4432	28.5179	28.3861	28.6252
27.9675	27.8039	27.8615	26.3951	26.6023	26.5446	26.5686	26.5502	26.6782	26.5497	26.5638	26.1647	26.1609	26.6787	25.2308	25.7547	25.5946	26.3384	26.1206	26.553	26.299	+	7	7	7	60.6	60.6	60.6	22.727	0	178	29920000000	463	26.0656	25.392	26.687	26.8219	26.1712	26.5948	25.7499	26.2142	26.9383	26.8527	26.849	26.6061	25.84	25.5876	26.8104	26.9329	26.7457
21.6534	21.474	21.1675	23.886	23.8351	23.0727	22.7442	24.1695	24.2046	24.4067	24.1948	23.4855	24.0348	21.0908	24.0217	21.6529	20.293	19.0232	21.932	20.0089	20.77	+	9	9	9	31.1	31.1	31.1	35	0	27.45	3272400000	75	23.3067	21.7946	23.7223	20.5124	21.8006	24.1174	22.0699	24.068	20.8624	22.7184	21.2422	21.1145	24.0033	20.288	20.3562	22.0084	23.4973
30.8192	30.9001	30.7585	30.4066	30.384	30.2511	30.3449	30.2929	30.2048	30.2089	30.3474	30.4403	30.676	30.5384	30.3307	29.9525	30.0222	29.7243	30.2343	30.5996	30.3665	+	17	17	17	71.4	71.4	71.4	27.623	0	323.31	431040000000	3765	28.4088	28.307	30.4992	29.9801	29.5835	30.0758	30.6127	30.8005	29.9881	30.0893	30.0283	30.1065	30.0906	30.1676	30.2608	29.8999	30.4017
29.8921	29.2674	29.9221	30.709	30.7852	30.6591	30.6747	30.7427	30.9121	30.8385	30.5308	30.8379	30.417	30.9051	30.8015	30.6118	30.5008	30.411	30.5313	30.716	30.5947	+	17	17	17	83.9	83.9	83.9	18.749	0	323.31	623240000000	4633	31.0413	31.2286	30.4342	30.4086	30.5883	30.6152	30.22	30.2702	30.6241	30.563	30.5473	30.4241	30.5084	30.4383	30.7361	30.6517	30.739
20.263	21.657	22.1378	26.1958	25.7352	26.2221	26.1331	25.9291	25.6974	25.7363	25.9192	25.6366	25.3825	25.6952	25.5962	24.9554	24.295	25.0775	25.0639	25.5368	25.5446	+	6	6	6	49.5	49.5	49.5	22.604	0	121.16	17275000000	476	25.8551	25.7356	25.6557	25.4279	25.422	25.5311	25.3817	24.9322	25.8533	25.7225	25.3689	25.2081	24.9894	25.2255	25.8668	24.9851	25.5966
22.2076	25.4168	25.8863	27.4558	27.2906	27.3226	27.2995	27.6732	27.5484	27.4515	27.4558	27.5928	27.7574	26.9196	26.8054	27.7619	27.9268	26.4259	26.8634	27.0818	26.726	+	29	29	29	57.9	57.9	57.9	57.915	0	323.31	61223000000	1175	25.7238	24.7565	27.2541	26.8992	26.8044	26.4651	28.0262	27.893	27.1961	27.2295	26.7046	26.9751	27.4285	27.2521	26.4198	26.313	27.1536
21.8942	21.5432	21.2325	25.6674	25.4433	25.6898	25.6641	25.5673	25.676	25.6192	25.503	25.3868	24.9473	24.46	25.1246	25.1693	24.4178	24.4573	25.5269	25.3402	25.1144	+	26	26	20	60.4	60.4	50.1	61.48	0	155.54	18860000000	540	26.9598	26.8482	25.5077	25.2194	25.2036	25.2742	25.3842	24.6714	24.7927	25.4882	24.989	25.3707	25.7309	25.3051	25.2464	24.9654	25.0048
26.8226	27.7153	26.5976	28.5062	28.572	28.733	28.4805	28.58	28.4949	28.4395	28.5993	28.4321	28.1848	28.5633	28.313	28.3901	28.5124	27.9636	28.5291	29.0141	28.5967	+	10	10	10	62.5	62.5	62.5	16.859	0	113.23	126580000000	1885	28.7694	28.9673	28.1593	28.1311	28.2402	28.2073	28.4426	28.256	28.4146	28.5147	28.3535	28.3016	28.1511	28.2063	28.1907	28.0318	28.2847
22.6401	20.1274	20.8329	22.4653	22.4091	22.8138	21.6752	23.3295	23.0506	23.0317	23.6398	18.4175	20.296	21.0548	20.6556	23.3111	21.0893	24.2689	22.7842	24.6886	25.0279	+	4	4	4	12.6	12.6	12.6	41.669	0	89.602	4263100000	111	23.9796	24.791	24.2952	24.3694	23.6206	23.2926	23.6058	22.4746	23.5018	23.2199	25.819	24.7328	21.6626	24.5824	23.6337	23.3488	22.6132
28.7675	28.8426	28.7323	26.7824	27.5901	27.0059	26.8986	27.5909	27.7387	27.7716	27.6748	27.7073	28.2089	27.8767	27.7374	26.9476	27.1091	27.2297	27.6647	27.7896	28.1282	+	23	23	23	73.8	73.8	73.8	46.325	0	323.31	93583000000	1406	27.1258	27.1277	27.6023	28.2982	27.5662	27.6263	28.3661	28.5985	27.7539	27.9334	27.9658	28.394	27.5182	27.5997	27.5869	28.0453	27.8937
27.7135	27.4313	27.6834	31.5836	31.5926	31.6352	31.5186	31.5109	31.5015	31.462	31.4277	31.4109	31.1581	31.6722	31.686	30.9527	30.8372	31.4788	31.6946	31.6614	31.6082	+	74	74	50	82.7	82.7	65	103.83	0	323.31	1101100000000	13776	32.0733	32.048	31.8569	31.4845	31.5197	31.5337	31.3696	31.321	31.4961	31.5119	31.4752	31.5454	31.3166	31.0793	31.516	31.5176	31.5263
22.0663	21.4658	20.6459	28.3171	28.3702	28.5257	28.3242	28.4122	28.3641	28.41	28.3939	28.2432	27.9613	28.0781	28.2819	28.0146	28.0161	28.207	28.2803	28.5197	28.2476	+	17	17	17	75.4	75.4	75.4	29.761	0	323.31	124270000000	2292	28.898	28.8699	28.2221	28.2468	28.4115	28.1723	28.0419	27.8371	28.1799	28.491	28.2851	28.0067	28.0226	28.0376	28.4496	28.4422	28.2693
28.3346	27.5793	28.5897	29.1142	29.053	29.2502	29.0202	28.8003	28.8325	28.7318	28.8166	29.1511	29.1402	28.8668	28.7055	28.5524	28.6458	28.5647	28.8425	28.8573	28.7346	+	27	27	27	47.9	47.9	47.9	76.431	0	323.31	185650000000	2511	28.9089	28.6885	28.8885	28.8247	29.1612	28.8888	28.7869	28.9333	28.9326	28.9501	28.5848	28.5768	29.0005	28.8737	28.9951	29.1441	29.0532
20.9631	21.693	21.6986	28.5255	28.7123	28.8233	28.9687	28.8199	28.9071	28.868	28.7183	28.4996	28.5306	28.6054	28.745	29.0152	28.992	28.4799	28.5973	29.0566	28.6204	+	13	13	13	85.1	85.1	85.1	19.45	0	323.31	185580000000	2463	29.4823	29.6482	18.8231	21.3957	28.2681	28.7414	28.5142	28.5726	19.7691	20.7726	28.3688	28.2287	30.046	29.9063	28.9278	29.3211	28.0731
22.2586	22.6146	24.0926	24.8387	25.1152	25.2314	26.2246	26.0497	25.6237	25.9906	25.8685	24.9413	24.6322	25.2175	24.8979	25.2264	24.6094	25.127	24.893	25.3454	25.5707	+	109	109	107	29.5	29.5	28.5	534.18	0	323.31	21522000000	806	27.3727	26.9265	26.6865	27.1522	26.0617	23.5882	25.4284	24.2496	25.6022	26.2463	26.6503	26.6389	25.1625	25.4341	23.7757	24.267	24.6251
23.9412	22.6151	21.4234	27.6613	27.65	27.7459	27.81	27.761	27.7302	27.6728	27.4608	27.6508	27.176	27.4216	26.7021	26.9099	26.8157	27.5556	27.9548	26.8993	27.4092	+	29	26	26	60.4	56.1	56.1	74.466	0	323.31	74401000000	1627	27.981	28.1588	27.4164	27.0762	27.3674	26.1908	27.8586	27.6067	27.3825	27.452	27.4778	27.3118	27.1132	27.016	27.2977	26.1672	26.8941
20.5579	21.8453	21.7999	23.3699	23.9261	23.9057	23.9744	23.5219	24.6122	23.2942	23.5384	23.6767	23.4692	20.6688	23.8413	23.9186	23.5729	22.1699	22.4238	20.684	20.8966	+	8	8	7	34.6	34.6	34.6	26.946	0	26.139	4622700000	143	24.0046	24.1787	23.0166	23.1653	23.8582	23.1737	23.5169	22.9028	23.3444	23.5306	23.0916	23.2974	23.4044	24.0111	23.9044	24.1095	19.3147
21.2148	23.9181	25.8108	28.3473	28.363	28.4831	28.3919	28.5682	28.6843	28.6003	28.3601	28.22	28.256	28.1811	27.3176	28.7064	28.582	28.152	26.1697	28.7191	28.4481	+	15	15	15	71.7	71.7	71.7	40.789	0	323.31	172960000000	2173	28.4915	28.6692	28.7411	28.5648	28.3454	28.0836	28.7332	28.8593	28.2373	28.0975	28.612	28.5894	28.5847	28.6659	27.7135	27.8931	27.5093
21.7877	20.7679	20.3769	18.4239	20.1547	19.8677	19.8052	20.9075	20.195	19.4757	18.791	23.4124	22.815	21.5776	20.5591	24.1555	24.0388	21.9367	20.7027	22.0562	22.1571	+	8	8	7	36.6	36.6	32	39.735	0	23.054	2166200000	42	23.886	23.8007	21.5338	22.7209	21.0893	21.6577	22.5795	22.8698	21.14	19.3573	19.9743	20.226	23.6479	23.4425	21.6551	22.5412	21.0723
21.8392	23.0976	24.3933	25.2459	25.2965	25.2951	25.247	25.1495	25.3394	25.4872	25.1495	25.298	25.3759	24.8869	25.4842	25.2132	25.1651	25.6697	25.7159	25.8154	24.4798	+	9	9	9	18.3	18.3	18.3	78.185	0	97.525	17074000000	265	25.8073	26.346	25.0429	25.0512	26.0935	25.614	24.8781	25.1485	25.3081	25.3362	25.156	25.2828	25.9333	26.1436	25.6769	25.5316	25.6424
30.785	30.5931	30.7309	30.1881	30.2276	30.2657	30.1532	30.1376	30.1539	30.2141	30.1478	29.9568	30.0469	29.955	29.7396	29.6773	29.8811	29.4836	29.9005	29.8627	30.058	+	61	61	49	67.7	67.7	51	97.285	0	323.31	396890000000	5951	29.5279	29.4606	30.0148	29.6503	29.6884	29.7642	30.3053	30.1764	29.7461	29.6478	29.664	29.5273	29.7315	29.769	29.795	29.6423	29.9824
24.3641	25.7735	26.5693	27.6315	27.7363	27.6235	27.8229	27.2829	27.3083	27.2539	27.2216	27.6722	27.6446	27.1419	27.9032	27.2581	27.573	28.3953	27.8255	27.3465	27.7641	+	11	11	11	37.9	37.9	37.9	36.154	0	323.31	73335000000	869	26.8877	27.1557	27.0208	27.6964	28.2003	27.7928	27.528	26.9534	27.4167	27.3622	27.3511	28.0179	27.6041	27.7745	28.1761	27.6749	27.8506
21.3306	24.1377	21.1788	26.0281	25.4877	25.9931	25.5666	25.9411	25.8047	25.685	25.8419	25.4615	24.7184	24.5971	25.3103	24.7874	24.9767	24.7912	25.0352	24.2433	24.4905	+	13	13	13	41.9	41.9	41.9	43.267	0	123.98	15082000000	310	25.2993	24.682	25.4414	24.9746	23.6509	24.9245	25.2729	26.0662	25.5484	25.1608	24.329	19.2786	24.8431	24.5763	24.7281	25.2996	25.3563
22.2276	21.2304	20.235	25.2574	25.2141	25.415	25.4439	25.543	24.9207	25.4248	25.5712	25.155	24.6535	24.6008	22.8273	25.2441	25.3026	23.2029	21.919	24.1477	24.8453	+	8	8	8	54.5	54.5	54.5	25.66	0	86.246	14422000000	393	25.9247	25.6296	24.8076	24.8846	24.2374	23.6939	25.3723	25.2508	25.5106	23.7013	24.8141	24.9085	25.2214	25.3572	23.7707	24.3213	24.1867
24.9402	24.1624	26.2308	27.3	27.2678	27.4805	27.2343	27.1286	27.1155	27.226	27.2635	27.2904	27.1375	27.1397	27.3962	26.7203	26.8012	26.8624	26.9537	26.8179	27.057	+	22	22	22	47.9	47.9	47.9	66.765	0	319.61	53228000000	1168	26.9641	27.0617	26.8158	26.9729	27.1815	27.2748	27.2512	27.1558	26.9221	26.9833	26.8554	27.3467	27	27.0282	27.1606	26.8979	27.3058
20.4892	21.4476	22.2939	23.4343	23.3598	23.6208	23.8003	23.6722	23.8158	24.0174	23.8217	23.8283	23.4684	23.488	22.8667	24.2552	23.9226	22.8886	22.0624	23.3291	23.0535	+	10	10	10	18.6	18.6	18.6	83.926	0	75.939	4971200000	142	23.5914	23.8912	22.9529	23.9857	23.9697	23.3999	24.4947	23.647	23.5134	22.7417	23.8846	23.888	24.0045	23.9723	23.1936	23.4488	23.0065
22.0602	21.4838	20.7184	24.6955	24.6819	24.2953	24.9702	24.9619	25.1264	25.0065	25.0327	24.4866	23.9356	25.5139	25.6913	23.8765	22.8594	25.848	26.2191	26.0837	25.9351	+	1	1	1	13	13	13	10.323	0	32.631	10554000000	121	25.5495	24.5403	25.4848	26.0016	25.8902	25.8546	24.1754	23.6273	25.7317	25.5631	25.8259	25.2513	24.3483	23.803	26.0901	26.2847	25.434
21.4039	26.707	27.0305	29.4171	29.3807	29.27	29.2405	29.3285	29.2442	29.2293	29.3023	29.1397	29.0366	29.3369	29.3831	28.6708	28.7057	29.085	29.1947	29.2635	28.9142	+	27	27	27	58.1	58.1	58.1	50.113	0	323.31	201610000000	2648	28.8215	28.8905	29.0929	28.9851	28.8789	28.9748	29.3241	29.1943	29.3227	29.1079	29.0827	28.9674	28.8867	28.437	29.0519	29.1802	29.2853
22.017	23.7933	21.339	26.5092	26.5027	26.5153	26.536	26.8654	26.745	26.8866	26.6938	26.2106	26.1217	26.4595	26.1811	25.5375	25.795	26.0369	26.4658	25.2528	24.8881	+	17	17	17	60.8	60.8	60.8	33.026	0	130.47	29575000000	661	26.9845	26.4683	25.6991	26.523	25.979	24.0387	26.0925	25.85	25.8408	26.142	25.9302	26.0737	26.261	25.7627	25.4428	25.4042	25.8707
[truncated: 14 more columns]
