# Supplementary material for: Pandemic Influenza Infection Promotes Streptococcus pneumoniae Infiltration, Necrotic Damage, and Proteomic Remodeling in the Heart
Source: mBio. 2022 Jan 4;13(1):e03257-21. doi: 10.1128/mbio.03257-21 (PMC8725598; doi:10.1128/mbio.03257-21)
Supplement: DATA SET S2 [file mbio.03257-21-sd002.xlsx]

## Sheet: Sheet1
KO_Spn+Flu_1	KO_Spn+Flu_2	KO_Spn+Flu_3	KO_Spn+Flu_4	KO_Spn+Flu_5	KO_Spn+Flu_6	WT_Spn+Flu_1	WT_Spn+Flu_2	WT_Spn+Flu_3	WT_Spn+Flu_4	WT_Spn+Flu_5	WT_Spn+Flu_6	C: Student's T-test Significant WT_Spn+Flu_KO_Spn+Flu	C: Student's T-test significant	N: Peptides	N: Razor + unique peptides	N: Unique peptides	N: Sequence coverage [%]	N: Unique + razor sequence coverage [%]	N: Unique sequence coverage [%]	N: Mol. weight [kDa]	N: Q-value	N: Score	N: Intensity	N: MS/MS count	N: -Log Student's T-test p-value WT_Spn+Flu_KO_Spn+Flu	N: Student's T-test Difference WT_Spn+Flu_KO_Spn+Flu	N: Student's T-test Test statistic WT_Spn+Flu_KO_Spn+Flu	T: Protein IDs	T: Majority protein IDs	T: id	T: Protein	T: Accession	T: Protein Name	T: Gene
22.1986	23.1446	20.4342	22.2965	20.3786	21.8197	23.6742	23.275	22.4603	21.9772	23.8251	22.9684	+	WT_Spn+Flu_KO_Spn+Flu	6	6	6	15.5	15.5	15.5	68.189	0	33.22	3471900000	97	1.47421	1.31799	2.46207	sp|A2AUC9|KLH41_MOUSE	sp|A2AUC9|KLH41_MOUSE	62	HMCN1	D3YXG0	Hemicentin-1	Hmcn1
25.4496	25.406	22.1539	21.5856	21.2137	25.4697	25.7185	25.8954	25.0835	25.9208	25.712	25.6384	+	WT_Spn+Flu_KO_Spn+Flu	2	1	1	6.9	4	4	31.052	0	10.869	10489000000	19	1.46076	2.11498	2.44397	sp|O08807|PRDX4_MOUSE	sp|O08807|PRDX4_MOUSE	99	PTGDS	O09114	Prostaglandin-H2 D-isomerase	Ptgds
23.8217	23.9677	23.287	23.2343	23.5798	22.9086	23.5812	22.8365	22.7654	22.3969	23.3047	21.8862	+	WT_Spn+Flu_KO_Spn+Flu	1	1	1	14.3	14.3	14.3	8.1384	0	31.45	8316300000	266	1.32297	-0.67138	-2.25791	sp|O35683|NDUA1_MOUSE	sp|O35683|NDUA1_MOUSE	131	TIM44	O35857	Mitochondrial import inner membrane translocase subunit TIM44	Timm44
21.3711	22.8724	21.1227	20.1899	21.5315	21.7556	22.0994	21.3159	22.6338	23.7986	23.6966	23.3483	+	WT_Spn+Flu_KO_Spn+Flu	7	7	7	17.7	17.7	17.7	51.091	0	75.281	3062500000	112	1.50211	1.34157	2.49958	sp|O35857|TIM44_MOUSE	sp|O35857|TIM44_MOUSE	136	CAVN1	O54724	Caveolae-associated protein 1	Cavin1
22.833	23.5755	22.3192	22.5845	22.7624	22.6843	23.3226	24.2564	23.2077	23.8537	22.8796	23.8075	+	WT_Spn+Flu_KO_Spn+Flu	3	3	3	16.4	16.4	16.4	24.693	0	63.685	3938600000	109	1.74897	0.761428	2.83088	sp|O70251|EF1B_MOUSE	sp|O70251|EF1B_MOUSE	159	XIRP1	O70373	Xin actin-binding repeat-containing protein 1	Xirp1
30.4926	30.235	29.9227	30.1338	30.1708	30.2255	30.3289	30.2485	30.4595	30.4803	30.5669	30.3657	+	WT_Spn+Flu_KO_Spn+Flu	9	9	9	48	48	48	25.976	0	323.31	602540000000	3612	1.41676	0.211585	2.3847	sp|P00405|COX2_MOUSE	sp|P00405|COX2_MOUSE	197	CO4B	P01029	Complement C4-B	C4b
26.2866	26.3769	25.3148	25.899	25.3115	25.7142	26.5126	26.3082	26.2147	26.2976	27.0001	26.9904	+	WT_Spn+Flu_KO_Spn+Flu	33	33	33	23.2	23.2	23.2	197.09	0	323.31	38463000000	1114	1.95086	0.736785	3.10275	sp|P02469|LAMB1_MOUSE	sp|P02469|LAMB1_MOUSE	222	NU5M	P03921	NADH-ubiquinone oxidoreductase chain 5	Mtnd5
23.3211	22.4561	22.2413	24.1399	21.8994	24.0423	23.6272	24.0739	24.7782	24.0972	23.8427	24.3725	+	WT_Spn+Flu_KO_Spn+Flu	2	2	2	18.6	18.6	18.6	11.309	0	9.9944	2433100000	59	1.60036	1.11527	2.63149	sp|P09813|APOA2_MOUSE	sp|P09813|APOA2_MOUSE	286	ANXA1	P10107	Annexin A1	Anxa1
28.4497	28.2626	28.5475	28.5352	28.5537	28.6413	28.8629	28.6859	28.3286	29.0206	28.9148	28.8322	+	WT_Spn+Flu_KO_Spn+Flu	42	42	27	59.4	59.4	45.2	83.28	0	323.31	155310000000	2397	1.45793	0.275829	2.44016	sp|P11499|HS90B_MOUSE	sp|P11499|HS90B_MOUSE	314	SAMP	P12246	Serum amyloid P-component	Apcs
23.0346	22.3257	22.9356	22.8355	23.7652	23.483	22.5011	22.2149	22.7659	22.8949	21.2787	20.7246	+	WT_Spn+Flu_KO_Spn+Flu	5	5	5	11.4	11.4	11.4	54.755	0	34.879	2678100000	105	1.44868	-0.999926	-2.4277	sp|P14142|GLUT4_MOUSE	sp|P14142|GLUT4_MOUSE	334	HA13	P14426	H-2 class I histocompatibility antigen, D-K alpha chain	H2-D1
27.4057	27.3457	26.122	26.3196	26.9741	25.5696	27.2702	27.5741	27.0411	27.6294	28.0484	27.9069	+	WT_Spn+Flu_KO_Spn+Flu	45	45	44	70.4	70.4	70.4	75.884	0	323.31	78130000000	1855	1.74658	0.955566	2.82767	sp|P14824|ANXA6_MOUSE	sp|P14824|ANXA6_MOUSE	345	PMGE	P15327	Bisphosphoglycerate mutase	Bpgm
24.1325	22.2616	22.1047	22.3695	23.0676	22.2361	21.1298	22.08	21.3778	22.3526	19.533	20.2663	+	WT_Spn+Flu_KO_Spn+Flu	15	15	15	27.2	27.2	27.2	99.795	0	130.34	6027800000	185	1.80082	-1.57206	-2.90054	sp|P15116|CADH2_MOUSE;sp|P39038|CADH4_MOUSE	sp|P15116|CADH2_MOUSE	348	GSTM2	P15626	Glutathione S-transferase Mu 2	Gstm2
29.2963	29.295	29.4558	29.0901	29.299	29.3337	29.1149	29.2051	28.9446	29.0606	28.8518	28.6298	+	WT_Spn+Flu_KO_Spn+Flu	18	18	18	73.9	73.9	73.9	32.191	0	323.31	217910000000	2703	2.14151	-0.327195	-3.3619	sp|P17751|TPIS_MOUSE	sp|P17751|TPIS_MOUSE	373	GNAO	P18872	Guanine nucleotide-binding protein G(o) subunit alpha	Gnao1
27.4418	27.3393	26.5667	26.2483	26.821	26.3217	27.3477	27.5949	26.8199	27.5516	27.2679	27.3385	+	WT_Spn+Flu_KO_Spn+Flu	33	30	30	54.7	51.9	51.9	72.421	0	323.31	60744000000	1386	1.31366	0.530267	2.24528	sp|P20029|BIP_MOUSE	sp|P20029|BIP_MOUSE	390	TPM3	P21107	Tropomyosin alpha-3 chain	Tpm3
29.4909	29.3658	29.4698	29.4957	29.6369	29.5346	29.1517	29.1745	29.4975	29.3083	29.1191	29.2207	+	WT_Spn+Flu_KO_Spn+Flu	16	16	16	89.1	89.1	89.1	20.069	0	323.31	291700000000	3412	2.42604	-0.253664	-3.75556	sp|P23927|CRYAB_MOUSE	sp|P23927|CRYAB_MOUSE	416	GSTA4	P24472	Glutathione S-transferase A4	Gsta4
26.4597	26.2941	26.462	26.5633	26.4684	26.3256	25.6695	25.7868	26.2429	26.3071	25.7307	25.631	+	WT_Spn+Flu_KO_Spn+Flu	10	10	10	16.6	16.6	16.6	59.125	0	141.2	20816000000	445	2.69302	-0.534174	-4.13511	sp|P32020|NLTP_MOUSE	sp|P32020|NLTP_MOUSE	468	RANG	P34022	Ran-specific GTPase-activating protein	Ranbp1
25.5837	26.1758	26.0642	25.8183	25.8184	25.9408	26.7452	26.3011	26.4455	26.9022	26.771	26.8519	+	WT_Spn+Flu_KO_Spn+Flu	4	4	4	41.7	41.7	41.7	12.504	0	101.04	27680000000	604	3.82966	0.769307	5.91506	sp|P34884|MIF_MOUSE	sp|P34884|MIF_MOUSE	474	RAB6A	P35279	Ras-related protein Rab-6A	Rab6a
23.4866	24.2431	22.0228	23.16	21.7082	21.7955	25.1127	25.1792	23.3268	23.4158	23.7678	24.0083	+	WT_Spn+Flu_KO_Spn+Flu	5	5	5	29.8	29.8	29.8	21.644	0	47.045	6148600000	154	1.5609	1.39906	2.57854	sp|P35980|RL18_MOUSE	sp|P35980|RL18_MOUSE	491	HMGCL	P38060	Hydroxymethylglutaryl-CoA lyase, mitochondrial	Hmgcl
22.2382	23.058	21.0417	22.3716	20.939	22.4642	24.8143	24.9037	24.3725	23.3918	22.4906	22.6218	+	WT_Spn+Flu_KO_Spn+Flu	11	2	1	35.7	10.4	7.2	22.099	0	14.284	2991700000	54	1.96329	1.74698	3.11956	sp|P43277|H13_MOUSE	sp|P43277|H13_MOUSE	520	RAGP1	P46061	Ran GTPase-activating protein 1	Rangap1
28.758	27.9356	28.3383	27.9446	28.6097	28.2764	27.8951	27.8784	27.5565	27.5509	28.2025	28.0315	+	WT_Spn+Flu_KO_Spn+Flu	3	3	3	34.1	34.1	34.1	10.344	0	55.47	177160000000	1720	1.60785	-0.457963	-2.64154	sp|P56135|ATPK_MOUSE	sp|P56135|ATPK_MOUSE	614	ATP5E	P56382	ATP synthase subunit epsilon, mitochondrial	Atp5f1e
22.457	21.0163	20.9984	21.632	20.7862	19.9256	23.615	23.9013	21.4261	22.3553	23.2386	23.0521	+	WT_Spn+Flu_KO_Spn+Flu	5	5	5	31.3	31.3	31.3	36.71	0	58.787	2209500000	76	2.26955	1.79549	3.53786	sp|P58389|PTPA_MOUSE	sp|P58389|PTPA_MOUSE	637	EIF3E	P60229	Eukaryotic translation initiation factor 3 subunit E	Eif3e
25.6074	24.5785	23.06	22.9357	23.3259	23.3752	25.823	26.1926	24.2758	24.3011	25.0611	24.6101	+	WT_Spn+Flu_KO_Spn+Flu	16	16	10	53.9	53.9	37.2	46.153	0	127.26	13578000000	334	1.33022	1.23017	2.26774	sp|P60843|IF4A1_MOUSE	sp|P60843|IF4A1_MOUSE	648	RAB8B	P61028	Ras-related protein Rab-8B	Rab8b
23.403	23.0676	20.6134	21.4993	19.0849	21.1195	24.0717	24.2581	22.7085	23.4487	23.9473	23.5648	+	WT_Spn+Flu_KO_Spn+Flu	3	3	3	20.6	20.6	20.6	15.798	0	10.596	4067000000	95	2.00625	2.20189	3.17775	sp|P61358|RL27_MOUSE	sp|P61358|RL27_MOUSE	665	DAD1	P61804	Dolichyl-diphosphooligosaccharide--protein glycosyltransferase subunit DAD1	Dad1
21.2542	21.788	21.3822	20.2786	21.3125	20.4973	24.9801	24.782	23.529	21.0936	23.1245	23.8305	+	WT_Spn+Flu_KO_Spn+Flu	8	8	8	56.2	56.2	56.2	22.127	0	96.173	6948500000	173	2.59081	2.47111	3.98848	sp|P62082|RS7_MOUSE	sp|P62082|RS7_MOUSE	677	RS15A	P62245	40S ribosomal protein S15a	Rps15a
24.0479	24.0195	24.1516	23.8585	24.1679	24.2857	24.2156	24.6052	25.1232	24.3379	24.725	23.9566	+	WT_Spn+Flu_KO_Spn+Flu	4	4	4	18.1	18.1	18.1	28.68	0	40.257	5481600000	107	1.32849	0.405416	2.26539	sp|P62754|RS6_MOUSE	sp|P62754|RS6_MOUSE	701	RAN	P62827	GTP-binding nuclear protein Ran	Ran
23.4294	23.8432	22.5608	21.4983	23.1411	23.5116	24.2298	24.2577	24.0133	23.9512	24.8284	24.7373	+	WT_Spn+Flu_KO_Spn+Flu	4	4	4	52.2	52.2	52.2	7.8409	0	29.585	6230700000	124	2.26913	1.33889	3.53728	sp|P62858|RS28_MOUSE	sp|P62858|RS28_MOUSE	712	RL30	P62889	60S ribosomal protein L30	Rpl30
22.4824	20.836	21.7955	21.746	21.7003	21.8705	22.1836	22.1397	21.7167	23.1494	23.058	23.374	+	WT_Spn+Flu_KO_Spn+Flu	8	3	3	27.4	12.9	12.9	37.377	0	20.882	347550000	20	1.48359	0.865104	2.47468	sp|P62874|GBB1_MOUSE;sp|Q61011|GBB3_MOUSE	sp|P62874|GBB1_MOUSE	715	RL31	P62900	60S ribosomal protein L31	Rpl31
24.5466	23.9394	22.7231	21.9042	20.1034	19.0033	24.0947	23.8798	23.8317	24.2434	24.652	24.3648	+	WT_Spn+Flu_KO_Spn+Flu	5	5	2	23.4	23.4	7.8	21.45	0	20.878	5765500000	98	1.42992	2.14106	2.40244	sp|P63001|RAC1_MOUSE;sp|P60764|RAC3_MOUSE	sp|P63001|RAC1_MOUSE	726	TCTP	P63028	Translationally-controlled tumor protein	Tpt1
25.1432	25.2769	24.2953	24.7357	24.2815	24.9905	25.3214	25.4252	24.9549	25.4976	25.4349	25.214	+	WT_Spn+Flu_KO_Spn+Flu	4	4	4	28.5	28.5	28.5	19.462	0	99.405	15927000000	354	1.65912	0.520813	2.71031	sp|P63028|TCTP_MOUSE	sp|P63028|TCTP_MOUSE	731	1433Z	P63101	14-3-3 protein zeta/delta	Ywhaz
23.7126	23.4505	20.7464	21.4497	21.2138	21.18	23.6628	23.3502	25.1062	23.041	23.6015	23.0414	+	WT_Spn+Flu_KO_Spn+Flu	11	7	7	50	39.8	39.8	28.211	0	136.22	4065100000	133	1.68739	1.675	2.74823	sp|P68510|1433F_MOUSE	sp|P68510|1433F_MOUSE	756	PEBP1	P70296	Phosphatidylethanolamine-binding protein 1	Pebp1
21.4313	23.2764	20.4381	23.5768	24.2874	21.694	24.7442	24.5357	24.38	22.9855	23.3224	23.8674	+	WT_Spn+Flu_KO_Spn+Flu	10	10	10	33.7	33.7	33.7	29.885	0	21.419	4750300000	69	1.33263	1.52185	2.271	sp|P97351|RS3A_MOUSE	sp|P97351|RS3A_MOUSE	792	ANX11	P97384	Annexin A11	Anxa11
28.6664	28.5915	28.9984	29.1025	28.802	28.8379	29.0338	29.1689	29.1414	28.9311	29.2835	29.3279	+	WT_Spn+Flu_KO_Spn+Flu	22	22	22	73.5	73.5	73.5	30.615	0	323.31	125590000000	1731	1.98942	0.314652	3.15494	sp|Q00623|APOA1_MOUSE;CON__P15497	sp|Q00623|APOA1_MOUSE	820	APOH	Q01339	Beta-2-glycoprotein 1	Apoh
27.5257	27.1393	26.0494	26.0646	25.4881	26.4966	27.4738	27.6804	26.7214	27.0156	27.3705	27.355	+	WT_Spn+Flu_KO_Spn+Flu	35	35	35	59.3	59.3	59.3	89.321	0	323.31	64249000000	1457	1.41427	0.808835	2.38134	sp|Q01853|TERA_MOUSE	sp|Q01853|TERA_MOUSE	829	ANK1	Q02357	Ankyrin-1	Ank1
23.5387	24.2181	21.2825	22.0943	21.0518	21.5899	23.4544	23.7729	24.4726	23.2045	23.746	23.0172	+	WT_Spn+Flu_KO_Spn+Flu	4	4	4	29.4	29.4	29.4	25.378	0	62.637	3224700000	72	1.36543	1.3154	2.3154	sp|Q60692|PSB6_MOUSE	sp|Q60692|PSB6_MOUSE	944	IRGM1	Q60766	Immunity-related GTPase family M protein 1	Irgm1
23.7122	21.7431	23.2593	22.2539	22.728	23.0965	24.3346	24.3805	24.8601	22.6287	24.0114	24.0437	+	WT_Spn+Flu_KO_Spn+Flu	29	29	27	46.5	46.5	42.9	94.132	0	125.77	5694500000	241	1.82106	1.24434	2.92775	sp|Q61316|HSP74_MOUSE;sp|Q61699|HS105_MOUSE	sp|Q61316|HSP74_MOUSE	980	FXR1	Q61584	Fragile X mental retardation syndrome-related protein 1	Fxr1
30.1661	29.982	29.3624	29.3989	29.5255	29.6306	21.9034	21.5565	20.5521	22.3501	21.0395	19.9771	+	WT_Spn+Flu_KO_Spn+Flu	43	43	43	49	49	49	113.84	0	323.31	130080000000	1231	9.07843	-8.44778	-22.0237	sp|Q61941|NNTM_MOUSE	sp|Q61941|NNTM_MOUSE	1003	SRSF2	Q62093	Serine/arginine-rich splicing factor 2	Srsf2
22.398	22.6822	21.0897	21.2479	21.6667	21.1305	23.4962	23.5949	22.9882	23.0294	22.2215	22.6435	+	WT_Spn+Flu_KO_Spn+Flu	5	5	5	2.7	2.7	2.7	354.34	0	23.703	3092100000	78	2.37767	1.29313	3.68793	sp|Q62407|SPEG_MOUSE	sp|Q62407|SPEG_MOUSE	1018	FKBP3	Q62446	Peptidyl-prolyl cis-trans isomerase FKBP3	Fkbp3
22.4275	22.7841	21.2119	22.4953	21.6352	22.1801	20.8302	21.7597	21.5248	21.1143	20.2493	19.8115	+	WT_Spn+Flu_KO_Spn+Flu	4	4	4	6.8	6.8	6.8	70.733	0.00071891	7.8158	260900000	4	2.01834	-1.2407	-3.19415	sp|Q7TNG5|EMAL2_MOUSE	sp|Q7TNG5|EMAL2_MOUSE	1105	SRCA	Q7TQ48	Sarcalumenin	Srl
22.2924	21.8174	21.6362	20.1571	20.1959	21.0058	22.95	22.2951	20.5268	23.8109	23.5041	23.6688	+	WT_Spn+Flu_KO_Spn+Flu	9	9	9	16.3	16.3	16.3	72.107	0	40.322	1841200000	59	1.56582	1.60846	2.58513	sp|Q7TPW1|NEXN_MOUSE	sp|Q7TPW1|NEXN_MOUSE	1109	ELP1	Q7TT37	Elongator complex protein 1	Elp1
22.052	23.1122	20.3073	20.588	20.6363	23.2293	23.5256	23.1782	22.2736	22.832	23.7812	22.964	+	WT_Spn+Flu_KO_Spn+Flu	3	3	3	29.6	29.6	29.6	16.292	0	40.966	3015100000	134	1.4797	1.43824	2.46945	sp|Q80Y14|GLRX5_MOUSE	sp|Q80Y14|GLRX5_MOUSE	1127	EFTU	Q8BFR5	Elongation factor Tu, mitochondrial	Tufm
25.7497	25.6493	25.6052	25.5825	26.0903	25.7176	26.3151	26.0567	25.7549	25.991	26.9261	26.1002	+	WT_Spn+Flu_KO_Spn+Flu	8	8	8	39.9	39.9	39.9	35.294	0	211.31	22425000000	513	1.5226	0.458244	2.52712	sp|Q922B1|MACD1_MOUSE	sp|Q922B1|MACD1_MOUSE	1403	Mtarc2	Q922Q1	Mitochondrial amidoxime reducing component 2	Mtarc2
25.9692	25.8992	26.5098	26.597	26.4547	26.4249	26.0564	25.9532	25.8258	26.231	26.0422	25.8168	+	WT_Spn+Flu_KO_Spn+Flu	10	10	10	60.6	60.6	60.6	16.331	0	141.48	30688000000	1165	1.38633	-0.321569	-2.34364	sp|Q9CR61|NDUB7_MOUSE	sp|Q9CR61|NDUB7_MOUSE	1537	TPPP3	Q9CRB6	Tubulin polymerization-promoting protein family member 3	Tppp3
28.544	28.4551	28.6574	28.5707	28.7688	28.7454	28.1806	28.3696	28.1837	28.7335	28.332	28.4223	+	WT_Spn+Flu_KO_Spn+Flu	22	22	22	64.2	64.2	64.2	55.988	0	323.31	155920000000	3444	1.58786	-0.253295	-2.61471	sp|Q9D0K2|SCOT1_MOUSE	sp|Q9D0K2|SCOT1_MOUSE	1595	GAL3A	Q9D172	Glutamine amidotransferase-like class 1 domain-containing protein 3A, mitochondrial	Gatd3a
23.6168	22.0925	21.6595	22.1234	23.1209	21.0704	21.4571	20.5087	19.9432	21.377	22.2272	19.8874	+	WT_Spn+Flu_KO_Spn+Flu	5	5	5	20.8	20.8	20.8	40.744	0	44.937	1724900000	118	1.53934	-1.38049	-2.54959	sp|Q9D5T0|ATAD1_MOUSE	sp|Q9D5T0|ATAD1_MOUSE	1626	GHC1	Q9D6M3	Mitochondrial glutamate carrier 1	Slc25a22
27.8147	27.4507	27.3516	27.5307	27.6778	27.68	27.8452	27.9121	27.7204	27.6387	28.1794	27.8963	+	WT_Spn+Flu_KO_Spn+Flu	10	10	10	57.4	57.4	57.4	21.024	0	323.31	89407000000	1992	1.66631	0.281092	2.71995	sp|Q9DCS9|NDUBA_MOUSE	sp|Q9DCS9|NDUBA_MOUSE	1704	RMD1	Q9DCV4	Regulator of microtubule dynamics protein 1	Rmdn1
29.0005	28.8737	28.9951	29.1441	29.0532	29.0475	28.5524	28.6458	28.5647	28.8425	28.8573	28.7346	+	WT_Spn+Flu_KO_Spn+Flu	27	27	27	47.9	47.9	47.9	76.431	0	323.31	185650000000	2511	3.18789	-0.319447	-4.87289	sp|Q9JKS4|LDB3_MOUSE	sp|Q9JKS4|LDB3_MOUSE	1783	AUHM	Q9JLZ3	Methylglutaconyl-CoA hydratase, mitochondrial	Auh
22.1115	22.3617	20.7237	21.4089	21.5127	21.01	22.6549	23.3113	23.1752	22.9102	23.0863	22.3908	+	WT_Spn+Flu_KO_Spn+Flu	4	4	4	22.9	22.9	22.9	22.906	0	34.817	1906000000	28	3.13493	1.40004	4.79149	sp|Q9R1P3|PSB2_MOUSE	sp|Q9R1P3|PSB2_MOUSE	1848	TPSN	Q9R233	Tapasin	Tapbp
27	27.0282	27.1606	26.8979	27.3058	27.2464	26.7203	26.8012	26.8624	26.9537	26.8179	27.057	+	WT_Spn+Flu_KO_Spn+Flu	22	22	22	47.9	47.9	47.9	66.765	0	319.61	53228000000	1168	1.8362	-0.237742	-2.94813	sp|Q9Z0X1|AIFM1_MOUSE	sp|Q9Z0X1|AIFM1_MOUSE	1891	DX39B	Q9Z1N5	Spliceosome RNA helicase Ddx39b	Ddx39b
